# Supplementary material for: A genome wide survey reveals multiple nematocyst-specific genes in Myxozoa
Source: BMC Evol Biol. 2018 Sep 12;18:138. doi: 10.1186/s12862-018-1253-7 (PMC6134521; doi:10.1186/s12862-018-1253-7)
Supplement: Supplementary file 2 — List of databases used in BLAST searches. For each species the data type used and the URL/NCBI database are indicated. (XLSX 11 kb) [file 12862_2018_1253_MOESM2_ESM.xlsx]

## Sheet: Sheet1
Additional file 1: List of databases used in blast searches.
Species	Data type	Source (last accessed November 20 2015)
Hydra magnipapillata	Proteome	http://www.metazome.net/search.php?show=text&org=Org_Hmagnipapillata
Kudoa iwatai	Transcriptome	Transcriptome shotgun assembly (TSA) GBGI00000000
Kudoa iwatai	Genome	Whole genome shotgun (WGS) JRUX00000000
Sphaeromyxa zaharoni	Genome	Whole genome shotgun (WGS) LDMZ00000000
Enteromyxum leei	Genome	Whole genome shotgun (WGS) LDNA00000000
Polypodium hydriforme	Transcriptome	Transcriptome shotgun assembly (TSA) GBGH00000000
Danio rerio	Proteome	Non-redundant protein sequences (nr) NCBI
Branchistoma floridae	Proteome	Non-redundant protein sequences (nr) NCBI
Saccoglossus kowalevskii	Proteome	Non-redundant protein sequences (nr) NCBI
Strongylocentrotus purpuratus	Proteome	Non-redundant protein sequences (nr) NCBI
Nasonia vitripennis	Proteome	Non-redundant protein sequences (nr) NCBI
Ixodes scapularis	Proteome	Non-redundant protein sequences (nr) NCBI
Capitella teleta	Proteome	Non-redundant protein sequences (nr) NCBI
Aplysia californica	Proteome	Non-redundant protein sequences (nr) NCBI
Trichoplax adhaerens	Proteome	Non-redundant protein sequences (nr) NCBI
Amphimedon queenslandica	Proteome	Non-redundant protein sequences (nr) NCBI
Cnidaria	Proteomes	Non-redundant protein sequences (nr) NCBI
Clytia hemisphaerica	Transcriptome	Exressed sequence tags (est) NCBI
Acropora digitata	Transcriptome	Exressed sequence tags (est) NCBI
Anemonia viridis	Transcriptome	Exressed sequence tags (est) NCBI
Aurelia aurita	Transcriptome	Sequence Read Archive (SRA) NCBI SRX608573*
Pocillopora damicornis	Transcriptome	http://cnidarians.bu.edu/PocilloporaBase/cgi-bin/blast/blast_java.cgi
Edwardsiella lineata	Transcriptome	http://cnidarians.bu.edu/EdwardBase/cgi-bin/blast/blast.cgi
Hydractinia symbiolongicarpus	Transcriptome	Sequence Read Archive (SRA) NCBI SRX474462
Chironex fleckeri	Transcriptome	Jason Mulvenna, Venom Proteome of the Box Jellyfish Chironex fleckeri
Thelohanellus kitauei	Transcriptome	Non-redundant protein sequences (nr) NCBI
* The Aurelia aurita transcriptome reads were assembled with Trinity_r20131110 with the options --min_contig_length 201 --JM 10G --min_kmer_cov 2
