# Supplementary material for: A genome wide survey reveals multiple nematocyst-specific genes in Myxozoa
Source: BMC Evol Biol. 2018 Sep 12;18:138. doi: 10.1186/s12862-018-1253-7 (PMC6134521; doi:10.1186/s12862-018-1253-7)
Supplement: Supplementary file 3 — GenBank accession numbers of the sequences used in the phylogenetic analyses. The table indicates the species name and accession number for each sequence from Figs. 1, 2, 3, 4, 5, 6, 7. (XLSX 20 kb) [file 12862_2018_1253_MOESM3_ESM.xlsx]

## Sheet: Sheet1
Additional file 2: GenBank accession numbers of the sequences use in the phylogenetic analyses.
NSP1	Species	Accession*
Kudoa	Kudoa iwatai	JRUX01001130, JRUY01001258
Enteromyxum	Enteromyxum leei	LDNA01001415, LDNA01060041, LDNA01042205
Sphaeromyxa	Sphaeromyxa zaharoni	LDMZ01068760, LDMZ01028164, LDMZ01031144, LDMZ01029419
Thelohanellus	Thelohanellus kitauei	KII68266
Clytia	Clythia hemispherica	FP934945, FP950847, FP976727
H. vulgaris (syn H. ma)	Hydra magnipapillata	Hma2.2203577
H. vulgaris	Hydra vulgaris	XP012565274
Acropora	Acropora millepora	DY580247
Nematostella	Nematostella vectensis	XP001640268
NSP2	Species	Accession
Enteromyxum_1	Enteromyxum leei	LDNA01038226, LDNA01047560, LDNA01047561
Kudoa_1	Kudoa iwatai	JRUX01001226, JRUX01001225, JRUX01001395, JRUY01002023
Sphaeromyxa_1	Sphaeromyxa zaharoni	LDMZ01019988, LDMZ01063197
Thelohanellus_1	Thelohanellus kitauei	KII67173
Enteromyxum_2	Enteromyxum leei	LDNA01050030
Kudoa_2	Kudoa iwatai	JRUX01000226, JRUY01004498, JRUY01001187
Thelohanellus_2	Thelohanellus kitauei	KII73405
Sphaeromyxa_2	Sphaeromyxa zaharoni	LDMZ01029453, LDMZ01029452, LDMZ01026676, LDMZ01026534
Polypodium_1	Polypodium hydriforme	GBGH01022904, GBGH01010272
Polypodium_2	Polypodium hydriforme	GBGH01003475, GBGH01004119
Aurelia	Aurelia aurita	GBRG01124706
H. vulgaris_nb012	Hydra vulgaris	XP012563813
Clytia_1	Clytia hemisphaerica	FP979632, FP937386, FP946695, FP941634, FP938712, FP964722, FP945006, FP974819, CU430514, FP963568, FP965523, FP956526, FP943447, AM754196, AM754309, AM756805, CU434593, FP948152, FP954068, FP964616, FP955988, FP938543, FP956748, FP951366, FP930120, FP975346, FP930119, FP957099, FP984016, CU427598, FP934795, CU439375, CU439574, FP968158
Clytia_2	Clytia hemisphaerica	FP953260, CU442188, FP949600
H. oligactis_nb012a	Hydra oligactis	ACN11533
H. vulgaris (syn H. ma)	Hydra magnipapillata	Hma2.206786
H. vulgaris_2_nb012a	Hydra vulgaris	NP001267886
Edwardsiella_1	Edwardsiella lineata	ET T1 6917 1*
Acropora	Acropora millepora	DY579674, DY577619, DY579510, DY578897
Pocillopora	Pocillopora damicornis	GEFF01008608.1 / bu_91849.1_c1462**
Edwardsiella_2	Edwardsiella lineata	EI T1 1041 1*
Nematostella	Nematostella vectensis	XP001631808
NSP3	Species	Accession
H. vulgaris_1	Hydra vulgaris	XP004208646
H. vulgaris (syn H. ma) 2	Hydra magnipapillata	Hma2.218987
Clytia	Clytia hemisphaerica	FP933244
H. vulgaris (syn H. ma) 1	Hydra magnipapillata	Hma2.218989
H. vulgaris_2	Hydra vulgaris	XP002160043
Polypodium	Polypodium hydriforme	GBGH01012236, GBGH01016220
Kudoa	Kudoa iwatai	JRUY01002176, JRUY01001035, JRUX01001511, JRUX1000945, JRUX01000944
Enteromyxum	Enteromyxum leei	LDNA01026725
Aurelia	Aurelia aurita	GBRG01107620
Acropora	Acropora millepora	ACJ64660
Pocillopora	Pocillopora damicornis	GEFF01003937
Nemtostella	Nematostella vectensis	XP001639419
Edwardsiella	Edwardsiella lineata	EI T1 4282 1*
NSP4	Species	Accession
Kudoa	Kudoa iwatai	JRUX01000925, JRUY01001081
Enteromyxum	Enteromyxum leei	LDNA01037477
Sphaeromyxa	Sphaeromyxa zaharoni	LDMZ01001346
Polypodium	Polypodium hydriforme	GBGH01000574, GBGH01019648
Aurelia	Aurelia aurita	GBRG01125316, GBRG01125310***
H. vulgaris (syn. H. ma)	Hydra magnipapillata	Hm2.218440
H. vulgaris	Hydra vulgaris	XP002162940
Anemonia	Anemonia viridis	FK744408, FK748315, FK741961, FK729394
Edwardsiella	Edwardsiella lineata	EI T1 1166 1*
Nematostella	Nematostella vectensis	XP001640889
Acropora	Acropora millepora	DY577949, JK342260, DY579214, DY584959, DY585020
Pocillopora	Pocillopora damicornis	GEFF01024514
NSP5	Species	Accession
Nematostella_1	Nematostella vectensis	XP001623547
Nematostella_2	Nematostella vectensis	XP001621198
H. vulgaris 1	Hydra vulgaris	XP002168146
Nematostella 3	Nematostella vectensis	XP001636264
H. vulgaris 2	Hydra vulgaris	XP002170533
Nematostella 4	Nematostella vectensis	XP001623548
Nematostella 5	Nematostella vectensis	XP001638140
Aurelia 1	Aurelia aurita	GBRG01172759
Edwardsiella 1	Edwardsiella lineata	EI T1 2142 1*
H. vulgaris 3	Hydra vulgaris	XP002159311
H. vulgaris 4	Hydra vulgaris	XP012559240
Nematostella 6	Nematostella vectensis	XP001623613
Pocillopora 1	Pocillopora damicornis	GEFF01012506
Edwardsiella 2	Edwardsiella lineata	EI T1 7401 1*
Nematostella 7	Nematostella vectensis	XP001637589
H. vulgaris 5	Hydra vulgaris	XP002155707
Aurelia 2	Aurelia aurita	GBRG01093986, GBRG01093988***
Nematostella 8	Nematostella vectensis	XP001617690
A. palmata	Acropora palmata	DR983385, DR984094, DR984095, DR983386
H. vulgaris 6	Hydra vulgaris	XP002162417
Pocillopora	Pocillopora damicornis	GEFF01017720
H. vulgaris 7	Hydra vulgaris	XP012554540
H. vulgaris 8	Hydra vulgaris	XP004210897
A. millepora	Acropora millepora	DY580262
Clytia	Clytia hemisphaerica	FP983739
H. vulgaris 9	Hydra vulgaris	XP004208415
Thelohanellus 1	Thelohanellus kitauei	KII60796
Edwardsiella 3	Edwardsiella lineata	EI T1 17694 1*
Aurelia 3	Aurelia aurita	GBRG01181198, GBRG01181207***
H. vulgaris 10	Hydra vulgaris	XP012560828
Edwarsiella 4	Edwardsiella lineata	EI T1 3362*
H. vulgaris (syn. H. ma)	Hydra magnipapillata	Hma2.221044
Polypodium	Polypodium hydriforme	GBGH01001132, GBGH01002830, GBGH01001131
Thelohanellus 2	Thelohanellus kitauei	JWZT01001910
Kudoa	Kudoa iwatai	JRUY01001859, JRUY01001056, JRUX01001514, JRUX01001513
Enteromyxum	Enteromyxum leei	LDNA01052107, LDNA1038587
NSP6	Species	Accession
Capitella_1	Capitella teleta	ELU02373
Aplysia_1	Aplysia californica	NP001191568
Saccoglossus_1	Saccoglossus kowalevskii	XP006812534
Strongylocentrotus_1	Strongylocentrotus purpuratus	XP780373
Ixodes_1	Ixodes scapularis	XP002435648
Nematostella_1	Nematostella vectensis	XP001624392
Danio_1	Danio rerio	XP009301228
Danio_2	Danio rerio	XP005172230
Danio_3	Danio rerio	AAI50244
Capitella_2	Capitella teleta	ELT87218
Aplysia_2	Aplysia californica	AAA27767
Strongylocentrotus_2	Strongylocentrotus purpuratus	XP011669369
Saccoglossus_2	Saccoglossus kowalevskii	XP006812431
Saccoglossus_3	Saccoglossus kowalevskii	XP002733095
Saccoglossus_4	Saccoglossus kowalevskii	XP006824136
H. vulgaris_1	Hydra vulgaris	XP012558177
Nematostella_2	Nematostella vectensis	XP001639811
Trichoplax_1	Trichoplax adhaerens	XP002110517
Saccoglossus_5	Saccoglossus kowalevskii	XP006819258
Danio_4	Danio rerio	NP001131134
Branchiostoma_1	Branchiostoma floridae	XP002586746
Aplysia_3	Aplysia californica	NP001191413
Capitella_3	Capitella teleta	ELT90904
Nasonia_1	Nasonia vitripennis	XP008213229
Ixodes_2	Ixodes scapularis	XP002403832
Ixodes_3	Ixodes scapularis	XP002410536
Nasonia_2	Nasonia vitripennis	XP001600872
Capitella_4	Capitella teleta	ELU04259
Aplysia_4	Aplysia californica	CAA42204
Danio_5	Danio rerio	NP00135738
Branchiostoma_2	Branchiostoma floridae	XP002597138
Saccoglossus_6	Saccoglossus kowalevskii	XP002731580
Strongylocentrotus_3	Strongylocentrotus purpuratus	XP784245
H. vulgaris_2	Hydra vulgaris	XP012559954
Nematostella_3	Nematostella vectensis	XP001638665
Saccoglossus_7	Saccoglossus kowalevskii	XP006821631
Strongylocentrotus_4	Strongylocentrotus purpuratus	XP011678694
Branchiostoma_3	Branchiostoma floridae	XP002613473
Aplysia_5	Aplysia californica	XP005098392
Capitella_5	Capitella teleta	ELT97733
Danio_6	Danio rerio	NP001076494
H. vulgaris_3	Hydra vulgaris	XP012558177
Nematostella_4	Nematostella vectensis	XP002159068
Thrichoplax_2	Trichoplax adhaerens	XP002116221
Amphimedon_1	Amphimedon queenslandica	XP011405715
Thelohanellus_1	Thelohanellus kitauei	KII71106
Thelohanellus_2	Thelohanellus kitauei	KII71108
Thelohanellus_3	Thelohanellus kitauei	KII71107
Thelohanellus_4	Thelohanellus kitauei	KII62556
Thelohanellus_5	Thelohanellus kitauei	KII73767
Thelohanellus_6	Thelohanellus kitauei	KII62668
Thelohanellus_7	Thelohanellus kitauei	KII62670
Branchiostoma_4	Branchiostoma floridae	XP002601094
Branchiostoma_5	Branchiostoma floridae	XP002602911
Branchiostoma_6	Branchiostoma floridae	XP002591096
Amphimedon_2	Amphimedon queenslandica	XP011407660
Amphimedon_3	Amphimedon queenslandica	XP003391117
Amphimedon_4	Amphimedon queenslandica	XP011405930
Amphimedon_5	Amphimedon queenslandica	XP011404106
Amphimedon_6	Amphimedon queenslandica	XP011404107
Amphimedon_7	Amphimedon queenslandica	XP003387614
Thelohanellus_8	Thelohanellus kitauei	KII71647
Saccoglossus_8	Saccoglossus kowalevskii	XP006819251
Capitella_6	Capitella teleta	ELU12894
Branchiostoma_7	Branchiostoma floridae	XP002587158
Branchiostoma_8	Branchiostoma floridae	XP002613477
Saccoglossus_9	Saccoglossus kowalevskii	XP006822607
Strongylocentrotus_5	Strongylocentrotus purpuratus	XP011674882
Strongylocentrotus_6	Strongylocentrotus purpuratus	XP011663531
Nematostella_5	Nematostella vectensis	XP001625427
Edwardsiella_1	Edwardsiella lineata	EI T1 22*
Nematostella_6	Nematostella vectensis	XP001632927
Aurelia_1	Aurelia aurita	GBRG01132706
H. vulgaris_4	Hydra vulgaris	XP002159068
Enteromyxum_1	Enteromyxum leei	LDNA01014997
Sphaeromyxa_1	Sphaeromyxa zaharoni	LDMZ01063582
Kudoa_1	Kudoa iwatai	JRUX01001439
Enteromyxum_2	Enteromyxum leei	LDNA01004975
Nematostella_7	Nematostella vectensis	XP001630912
Thelohanellus_9	Thelohanellus kitauei	KII65327
Sphaeromyxa_2	Sphaeromyxa zaharoni	LDMZ01069587
H. vulgaris_5	Hydra vulgaris	XP002160973
Nematostella_8	Nematostella vectensis	XP001630914
Nematostella_9	Nematostella vectensis	XP001630915
Edwardsiella_2	Edwardsiella lineata	EI T1 11694*
H. vulgaris_6	Hydra vulgaris	XP004206006
H. vulgaris_7	Hydra vulgaris	P29146
H. vulgaris (syn. H. ma)	Hydra magnipapillata	Hma2.230756
Aurelia_2	Aurelia aurita	GBRG01159740
Polypodium	Polypodium hydriforme	GBGH01019795, GBGH01000703
Thelohanellus_10	Thelohanellus kitauei	KII65078, KII65079
Sphaeromyxa_3	Sphaeromyxa zaharoni	LDMZ01003498, LDMZ01030599, LDMZ01060155, LDMZ01030598
Enteromyxum_3	Enteromyxum leei	LDNA01058121
Kudoa_2	Kudoa iwatai	JRUX01001021
NSP7	Species	Accession
Branchiostoma 1	Branchiostoma floridae	XP002611961
Branchiostoma 2	Branchiostoma floridae	XP002611958
Branchiostoma 3	Branchiostoma floridae	XP002611960
Branchiostoma 4	Branchiostoma floridae	XP002611959
Branchiostoma 5	Branchiostoma floridae	XP002611954
Danio 1	Danio rerio	XP009294029
Danio 2	Danio rerio	XP697468
Danio 3	Danio rerio	XP009302438
Strongylocentrotus 1	Strongylocentrotus purpuratus	XP011681839
Ixodes	Ixodes scapularis	XP002407102
Nasonia 1	Nasonia vitripennis	XP008209830
Nasonia 2	Nasonia vitripennis	XP008217328
Nasonia 3	Nasonia vitripennis	XP001601777
Aplysia 1	Aplysia californica	XP012943138
Aplysia 2	Aplysia californica	XP012939315
Strongylocentrotus 2	Strongylocentrotus purpuratus	XP003726539
Saccoglossus 1	Saccoglossus kowalevskii	XP002734130
Saccoglossus 2	Saccoglossus kowalevskii	XP006819367
Strongylocentrotus 3	Strongylocentrotus purpuratus	XP001198094
Saccoglossus 3	Saccoglossus kowalevskii	XP006815742
Capitella 1	Capitella teleta	ELU07928
Capitella 2	Capitella teleta	ELT90575
Capitella 3	Capitella teleta	ELU09504
Saccoglossus 4	Saccoglossus kowalevskii	XP006815741
Aplysia 3	Aplysia californica	XP005105284
Aplysia 4	Aplysia californica	XP005105285
Amphimedon	Amphimedon queenslandica	XP003384164
Trichoplax 1	Trichoplax adhaerens	XP002117068
Nematostella 1	Nematostella vectensis	XP001619190
Nematostella 2	Nematostella vectensis	XP001640418
Strongylocentrotus 4	Strongylocentrotus purpuratus	XP011662902
Saccoglossus 5	Saccoglossus kowalevskii	XP006817778
Saccoglossus 6	Saccoglossus kowalevskii	XP002732786
H. vulgaris 1	Hydra vulgaris	XP002157258
H. vulgaris 2	Hydra vulgaris	XP004206998
Nematostella 3	Nematostella vectensis	XP001636635
Nematostella 4	Nematostella vectensis	XP001629743
Nematostella 5	Nematostella vectensis	XP001620133
H. vulgaris 3	Hydra vulgaris	XP012567040
Nematostella 6	Nematostella vectensis	XP001617822
Nematostella 7	Nematostella vectensis	XP001631065
Nematostella 8	Nematostella vectensis	XP001622621
Nematostella 9	Nematostella vectensis	XP001629867
Nematostella 10	Nematostella vectensis	XP001617600
Nematostella 11	Nematostella vectensis	XP001619394
Nematostella 12	Nematostella vectensis	XP001625450
Trichoplax 2	Trichoplax adhaerens	XP002115378
Nematostella 13	Nematostella vectensis	XP001636698
H. vulgaris (syn. H. ma)	Hydra magnipapillata	Hma2.222066
H. vulgaris 4	Hydra vulgaris	XP002163967
Clytia	Clytia hemisphaerica	FP942545, CU436830, CU441551, FP953661, FP954663, FP976716
Polypodium	Polypodium hydriforme	GBGH01004212, GBGH01024470, GBGH01016615,GBGH01019058
Enteromyxum	Entermyxum leei	LDNA01006989, LDNA01007976
Kudoa	Kudoa iwatai	JRUX01001120, JRUX01000932, JRUY01004484, JRUY01004483
* Edwardsiella sequences are available at http://cnidarians.bu.edu/EdwardBase/cgi-bin/blast/blast.cgi
** Pocillopora damicornis sequences are available at http://cnidarians.bu.edu/PocilloporaBase/cgi-bin/blast/blast_java.cgi
*** The Aurelia aurita sequences were assembled from SRX608573 reads, and thus the assembled contigs slighly differ from the trasncriptome sequences published in NCBI

## Sheet: Sheet2
H. vulgaris (syn. H. ma) 3
H. vulgaris (syn. H. ma) 2
H. vulgaris 1
H. vulgaris 2
H. vulgaris 3
H. vulgaris 4
H. vulgaris (syn. H. ma) 1
H. vulgaris 5
Aurelia_1
Polypodium
Sphaeromyxa_1
Thelohanellus_1
Enteromyxum_1
Kudoa 1
Kudoa_2
Nematostella_1
Edwardsiella_1
Enteromyxum_2
Branchiostoma_1
Danio_1
Strongylocentrotus_1
Nematostella_2
Enteromyxum_3
Thelohanellus_2
Saccoglossus_1
Thelohanellus_3
Amphimedon_1
Thelohanellus_4
Saccoglossus_2
Kudoa_3
Amphimedon_2
Amphimedon_3
Sphaeromyxa_2
Saccoglossus_3
Thelohanellus_5
Kudoa_4
Danio_2
Thelohanellus_6
Ixodes_1
Nematostella_3
Saccoglossus_4
Branchiostoma_2
Branchiostoma_3
Nematostella_4
H. vulgaris_6
Nematostella_5
Edwardsiella_2
Aurelia_2
Capitella_1
H. vulgaris_7
Capitella_2
Capitella_3
Danio_3
Danio_4
Thelohanellus_7
Saccoglossus_5
Strongylocentrotus_2
Strongylocentrotus_3
Ixodes_2
Nematostella_6
H. vulgaris_8
Danio_5
Nematostella_7
Capitella_4
Aplysia_1
Aplysia_2
Saccoglossus_6
Branchiostoma_4
H. vulgaris_9
Trichoplax_1
Aplysia_3
Aplysia_4
Nasonia_1
Capitella_5
Aplysia_5
Aplysia_6
Danio_6
Branchiostoma_5
Saccoglossus_7
Strongylocentrotus_4
Strongylocentrotus_5
Saccoglossus_8
Nematostella_8
H. vulgaris_10
Saccoglossus_9
Strongylocentrotus_5
Danio_7
Capitella_6
Branchiostoma_6
Nasonia_2
Ixodes_3
Branchiostoma_7
Branchiostoma_8
Strongylocentrotus_6
Amphimedon_4
Amphimedon_5
Trichoplax_2
Amphimedon_6
Amphimedon_7
Thelohanellus_8
Thelohanellus_9
Thelohanellus_10
Thelohanellus_11
Sphaeromyxa_3
Strongylocentrotus_7
Amphimedon_8
Nematostella_9
Aplysia_7
