# Supplementary material for: A genome wide survey reveals multiple nematocyst-specific genes in Myxozoa
Source: BMC Evol Biol. 2018 Sep 12;18:138. doi: 10.1186/s12862-018-1253-7 (PMC6134521; doi:10.1186/s12862-018-1253-7)
Supplement: Supplementary file 5 — NSP2 protein alignment. Protein sequence alignment, in Nexus format. (NEX 15 kb) [file 12862_2018_1253_MOESM5_ESM.nex]

#NEXUS
Begin data; [NSP2]
  Dimensions ntax=22 nchar=609;
  Format datatype=Protein gap=- missing=? matchchar=.;
  Matrix
H_vulgaris_syn_H_ma                                                      ---------------------------------------------MRLIW------FVA---LCLLTGPISTK--------------------------------------------------SKKQNLEKRD------QTGCVSNC---DEPPQDDDEEDEPKRLVVYFNFEKVMKH-------GRIADKSGYENSGTMGQGGEILKFSDK--EYTCNQAARLYDHDIYLRGDTFQAKPKSAITIAAWIKLEEKNGQ-HSIFDTVGASHAQGQFHFEVNDGVVRWFHRNECQEV-VFETMAH-------FVPKGRWTHVAGTYDYKTKQAKIFINGEIRNQSIG-----------DGQLS-RDWGVRAGIGN-----------HEKNRALRGSIDEFRIYNYALKSDEIKALVSACKAN-------GG------------------------------------------------------------------DEAAAAAQSQSPDITTDAS-LQEQ-------------AASRTS-DDKP--KVVATSTGPASSDSSSKRDEKGDSKEVNAVLRKRREAVKRSCVRKIQ-----QRRSAILHF---
H_vulgaris_2_nb012a                                                      ---------------------------------------------MRLIW------FVA---LCLLTGPISTK--------------------------------------------------SKKQNLEKRD------QTGCVSNC---DEPPQDDDEEDEPKRLVVYFNFEKVMKH-------GRIADKSGYENSGTMGQGGEILKFSDK--EYTCNQAARLYDHDIYLRGDTFQAKPKSAITIAAWIKLEEKNGQ-HSIFDTVGASHAQGQFHFEVNDGVVRWFHRNECQEV-VFETMAH-------FVPKGRWTHVAGTYDYKTKQAKIFINGEIRNQSIG-----------DGQLS-RDWGVRAGIGN-----------HEKNRALRGSIDEFRIYNYALKSDEIKALVSACKAN-------GG------------------------------------------------------------------DEAAAAAQSQSPDITTDAS-LQEQ-------------AASRTS-DDKP--KVVATSTGPASSDSSSKRDEKGDSKEVNAVLRKRREAVKRSCVRKIQ-----QRRSAILHF---
H_oligactis_nb012a                                                       -----------------------------------------------------------------------------------------------------------------------------------------------------------------------------------------------------------------------------------------------------------------------------------------------------------------------------THVAGTYDYKTKQAKIFINGDIRNQSIG-----------DGQLS-RDWGVRAGIGN-----------HEKNRALRGSIDEFRIYNYALKSDEIKALVSACKAN-------GG------------------------------------------------------------------DE-TAAAQSQSPDITADTT-LQEQ-------------AASRTS-EDKP--KVIATSTGPANSDSSSKRDEKG------------------------------------------
Clytia_2                                                                 L---------------------------------------EHIGRMKFWL------FLA---CSWLV-------------------------------------------------------------------------VGQLVRAD--AAEEDDDESEEQPKRLVVYYNFEKILKP-------KIITDKSGYENSGTMTQGGEILKFSDE--DYTCSQGARLWEAAINFKGDTFQAKPRTAITVAAWVRLEKRQGQ-HSIFDTVGVSHPKGQYHFEVNNGIVRW-HRDQTEKV-VFETMAH------------------------------------------------------------------------------------------------------------------------------------------------------------------------------------------------------------------------------------------------------------------------------------------------------------------
Clytia_1                                                                 M---------------------------------------EHIERMKFWL------FLA---CSWLV------------VGRF--LCADT-------------------------------------------------EPPKLIATAPGANDDVTDVQEDDPKRLVCYLNFETTGRGVEENGIIRVIQDKSGYDNNGELSEGGEILQQPEASKDFTCNQYARLYSSEISFNGNLFQAKPRKAITIAAWIKLEDIRDP-HSIFDTIGRSHAMGQYHFEVHNGILRWFHRNECQQT-VYETMAH-------EVPKGRWVHVAGTYNSKTSQAKAYIDGVLRNMSIG-----------SGELS-RDWDTKVRIGNGVSLCS----PEPCKRPLKGSIDEFRIYNYALTPDEIHALVGACKND---------------------------------------------------------------------------DQATRSNVADSKKVEERRS-IIQE-------------EIRRKK-RSTP--NQQQSATATATTTKRSCS---------------MVASKKKRDIYS------------TLNF---
H_vulgaris_nb012                                                         ---------------------------------------------MRLIW------FVA---LCLLTDLYESK---------------------------------------------------KDANAEKRNRI---EDIPELVAVAS-DDKEDEFDVEDEPKRLVCYLNFETKPDAKDKRGTIKIINDKSGYDNNGDFSTGGEILKFSEK--DFTCNQVARLWQSDILFKGDLFQAKPRKAITIAAWIKLEEKPGQ-HSIFDTIGTKHQQGLFHFEVNDGVLRWFHRNDCKNT-VFETMAH-------SVPKDKWTHVAGTYDSKTKQAKAYINGNLRNMSIG-----------DGELS-RDWACRAGIGN-----------HMKHRPLRGSIDEFRIYNYALRMDEIKALVGACRGA-------DSPDV---------------------------------------------------------------RSETTEPDADNKQSDNIKK----------------VDEKKRKK-RAAK--KSENSKKRQEVTTKLSC--------------------IKKRSI--------------FLNF---
Aurelia                                                                  -------------------------------------------------------------------------------------------------------------------------------------------------------------------------------------------------------------------------------------------------------------------------------MGQYHFEVNYGNVRWFHRNESQNV-VFETEAH-------AVKPHEWTHIAGTYNASTGFANIFINGEIKNHSIG-----------NGYLS-RDWGAEAKIGN-----------TKMNRPLSGLIDEFRLYNYALSPEEIKQLFEKCKFG-------SGANN----LNEKTGGSRS--------DGIAGIAGEGAAGTAGS------------DTST--------DEKATANDSKGTKEAENKS-IEKD-------------KGNEKE-KEKE--KEQQASESSNNSNNVNDNN--------------KDTVLKKSKIHH-------------------
Edwardsiella_2                                                           ---------------------------------------------KGLLL------MLG---LCIAAQALPNQ---------------------------------------------------------KRD------SVPNAVV-TSGAGLTPD-------KKLVLKLDFNVISG--------NVVNDSSGYSNNGYLTGGAILVHFNEG----KCGNAVYAYCGDILFHGDTFQAKPYVAVTIAAWVKLKETAGS-YSIFDTIGISHQCGQYHFEVNNGAVRWFHRNETQHT-IFSTIAEG-----VQVISEKWTHIVGTYDSATGKAKVYINGLLRNMTIG-----------SGVLS-RDWLTRVGIGD-----------HKANRPLKGFVDDFRMYNYALNKGEITALTQQCGLLPPPVAGKPTAVK----AKKKF-------------------------------------------------------ADLTAPVMDQHTPP-----IASD----------DFLPLRKQP--VSE--HEQNLDSIEE-------------------------AVLKRSQMGQ-------------------
Nematostella                                                             --------------------------------------------MKGLIY------VLG---LCLTAQALP--------------------------------------------------------------------GVPTAVADASDKGLPPD-------KRLVCKLDFTSTKG--------TVVEDSSGYANNGYLVGGSILVHFNEG----KCGNAAYTYCGDILFHGDTFQGKPYVAATIAAWVKLKEVEGS-HSIFDTIGISHQCGQFHFEVNNGAVRWFHRNETQQT-IFSCNAEG-----EQVKADKWTHIAGTYDSATGKAKVYINGLLRNMTTG-----------SGLLS-RDWLTRAGIGD-----------HKANRPLKGFVDDFRIYNYALNKAEIFQLAQECGLL-------SAAPA----AKKKT-------------------------------------------------------FDITEPLSDSDAAPSKAAIASSD----------DFLPIKKEP---RR--NVQNQDTIEE-------------------------AVLKRSQV---------------------
Pocillopora                                                              --------------------------------------------MERFVF------LIA---LTVSGALASCR------------------------------HP------------------KPGQFMAKKE------GIPSYVDSPSAADLAID-------KRLVGHLQFNTTKG--------NVVEDSSGYANNGILQDGAIVVNFPKS----KCGNAAYVYCGDILFHGDTFQAKPREGVTVAAFINLKDIEGS-RSVFDTIGISHQCGQFHFEVNYGSVRWFHRNETQHI-IFSVTAEG-----KQVPKDQWTHIAGTYDSATGKSKIYVNGELRNMTIG-----------GGLLS-RDWLSRAGIGD-----------HKAGRPLSGFIDEFRIYNYALTKAEIEALAKMCLPG-------GGGAA----GSTPAPTATP-------------------------------------------------PSGSTP---KKPSDRVSND-----------------AEFARKA-GKHF--KFPQEESVEE-------------------------AVLKRSSVRGSR----------SVDVL--
Acropora                                                                 --------------------------------------------MERLLL------VLA---LTISGTFASCR------------------------------HP------------------KPGQFLSKKQ------GIPTVVSNPSAPDIGVD-------KRLVAHIQFNATKG--------VVVEDSSGYANNGIMQDGAIVVNFPQS----KCGNAAYTYCGDILFHGDTFQAKPREGVTVAAFINLKDIEGS-RSVFDTIGISHQCGQFHFEVNYGSVRWFHRNETQHI-VFSCTAEG-----KQVPKDKWTHIAGTYDSATGKAKIYVNGELRNMTIG-----------EGLLS-RDWLSRAGIGD-----------HKAARPLMGFIDEFRIYNYALPKADIEALSKMCLPA-------GPAGP----PAGPPPPGQA-------------------------------------------------PPGQAPPIADSPKDNANLDIPQQDI-----TGDSPVGEIKKKN-RANVLKKNAQESSVEE-------------------------AVLKRSSVHGAR----------AMDVL--
Polypodium_1                                                             --------------------------------------------MFKLIFVTCF-GLLV---LSLLISARTVR-----------------------ESPLTNPHPEDPQAND----------VRPDIEGDKRN------LVPDLISSS--GGRDSSDDNPGEQRRQVVYYNFEGMRSLTS-----TTVHDMSGYENDAHVQPGGLIVKMPGS----SCLNAAYLWCTEIRMHGETFQGKPSTGITVAAWVLLMESDGS-HSIFDTIGVSHSLGQYHFEVNNDMLRWFHRNERQEE-VFNTVSH-------FVGIKYWTHVAGTYNSSSGIAQIFINGMVMNRTYG-----------QGKLS-KDWGVRAGISN-----------KAIGRPLQGFLDEFRIYNYPLNLGEVRQLMSKCNFS-------QNGPY----FRWADQSRTA--GT---PDGFQGNADPGSHHRGGA-------------VLG--------DAVGNVNLGGVMQNTMGRT-RHIN------RGD-DLGDLDDFN---------LQFDSSLDKDNSFSATN--------------KADAEKKSAVPQP------------------
Polypodium_2                                                             LTRTRAPVGTWTENSKPAESRRPRRNGRRSTLYRQTQPSVAERSASKLAR-----GIIQ---TCRLIPSVQKQGGSLLFVILF------------DEIEEINGRPMKRVLNSVCILL-AVVLAYGLPNTNKRA------EVPTLLEPS--PGYPDD-EAEDFIKKVVVYYDFENNNSDS------RRITDRTNSDNHGTMHESGIIVKIPQS----TCGNAAYLWCGDITMPRENFQGKPLNGITVMAWVKIMKPDGM-HSIFDTVGLTHDKGQYHFEVNYGILRWFHRNEHEEQ-VFNVMGA-------TVPKKRWTHIAATYSVSTGIAQIYIDAVPTNRTYG-----------QGKLS-RDWSQRAAIGN-----------HANRRPLNGYIDEFRIFNYALTSQEIAAHKQKCSFP-------GQSTA----VPPKSSSATQ--PAPS-KSSYRKSLRGKSHREFNA-------------DAKDDDEDDEEDYDQNTAAVESQDNSANSE-QRHEI---------PDELVDPKE-SSMV--KEHIESSYQKDQVTVP-----------------ETMGNAEAIRPQT------E-SASTLF----
Sphaeromyxa_2                                                            ---------------------------------------------MTLTT------FLIN-AISLRVYSYESY------------------------------------------------YDGSDACMRLRNNIRDKRTIPTLLS----VGANDDFEAPPEFESRFLYFSL--------------------------YRKSDNLPLKISGS----TCNNAAYLDVSEIVLDGETFQGKPHYGITISAWIMLLKSTGR-HNIFETYGLSHSRGQFHFEINYGVVRWYHRNDAQFV-LFDIAAE-------SVPINTWTHVAGTYNKTTGIAQIFINGHATNRSYT-----------KGSLS-KDWTCLAHIGG-----------SCKSKPLKGFIDDLRIYNYALSTSEIQEVMNTCQFS-------NLGGS-----GVTTGAPYQ--PTTAASGQEEVNPEPKT--TIAPPPNPQLEPVHLHVTSR--------PTSTTTSTTTTTTTSTTKE-IIIEP---------PSLPLVRES-AGSR--KSHHTSSSSVDSSLIP-----------------DDFYFKKTMVPSSSDSESPERVRKSVRTIRT
Thelohanellus_2                                                           ----------------------------------------------------------------------------------------------------------------------------------------------------------------------------------------------------------------------------------------------------------MLLDIQGR-HNIFETYGYNSPAGQFHLEVDYGILRWSHSNGARGN-VFEVAGE-------LVPLKVWTHVTGTYNSSTGIAQIYIDGKPVNRTYG-----------PGKLS-KDWTCLAHIGG-----------RCNNKALMGFVDEFRIYNYALNSQEVKELFSKCKFI-------KADEK-------TIDANTQ--PSGSIVTQLQASLDYDSPQDGLYM-------------------------------------------------------------------KKSDIPNDKLDKNSLE---------------------YHPDHKLKGDKIESKN-----------------
Enteromyxum_2                                                            ---------------------------------------------MKLQF-----KVLV--LLCLIL------------------------------------------------------------------------------------------------EKLVLHYNFENNPSLVK-----SHIEDNSKFDNNGRLSPGGLILKVPRS----NCNHAAYLYCSDINIHGDTFQARPSTAISISVWVFLLEKKSK-RNIFEVYGAKTCHP-------------------------------------AILLQVWTHIAATYNHKTGIAQIFINNVAMNRSVSDTSKNPNVSYFTNEFP-KDWAGSTRIGG-----------SNCNSQLGGFIDEFKIFNYPLNSTDVNDLFRQCVFE-------ESGPN----YNLV-------------------------------------------------------------------QEVKDKPEILSKL-----AN--PDFRINPELLKKSKIPLTKTTNNKQEIIN----------------------NGTKDSSVLTLP----FKNESKNIK----
Kudoa_2                                                                  M------------------------------------------DKIKFIYKIWL--ILSIIYVCLAVITINTH-------------------------------------------------------NTKRE-----------VALSS-SNFLMNNDELNFENKLVLHYTFDDSDDIIQ-----NSAIDKSKFENHGKFGSGSLIINIPKS----SCKNAAYLYCSEIMIHGGSFQGKPTYGLSITAWVILLEKRGP-RSIFEIYGESTAHPSYHLEINSNLLYWYHRNPSQKSEIFSVVAE-------GITEKRWTHIAATYNQTTGVGQLFINGVVYNRTIG-----------RGKLS-RDWSYLVHIGG-----------SDCKGQLGGFLDDFRIYNYALRSYEVLEIMKNCSFG-------EKGPD----LSHL-------------------------------------------------------------------SGISNR--IRVTL-----TNA-DVTEIDQHQFNQKRNVITNTTNTNHFINT----------------------TDHQNKTVENH-----------TLSTTRS
Edwardsiella_1                                                           ---------------------------------------------MAVFFVIFFNHVIAD-PLSLLRDSIHETN-KLADVGTFRNTLRDLGEPFQHQCPSMNYKPITPQYPQPSVPPNPWTTTEPPTASPQTT------TAPAITAGP--AAIPGT---VPLPDQLVAHLNFDKYNA--------TKVLDTSGKGNDATMS--NIEIQQQNY----GCGTVGLFSRGDLAFNGATFAPKPSTAVTIAMWVQLRSVDGR-QSLFDTIATGQTQGNYHFEIVDGAVRWFHRDLKGDI-VFDVTTSK-----PVMPAYKWAQIVGTYDMNEGVARLYVNTNMLNQTRG-----------SGALT-TDWSARAGIGN-----------HKGSRFMNAYVDEIYIYAAALNTQ---------------------------------------------------------------------------------------------------------------------------------------------------------------------------------------------------------
Enteromyxum_1                                                            N-----------------------------------------V-----------------------------------------------------------------------------------------------------------------------------------------------------------------------KG----SCGKSAYTWNHDIRIPASSFQNPPRIGFTVSMWVSFTSKRKN-RVLFYAKG--PHFGSLVLEVNLPNIIWSYCETNCTC-IFTSRADNVVTINSNKAGTKFMHIAATYDAVHGYAQIYVNGEIMSRAAA-----------QKNYPFKYWGNDVRVGG-----------NVVGKPIE---DSMKVI---LNDFNLGTSTKRNEIPY---------------------------YETSMSDI------NDT-------------------DSF--------EAAQSSMNEQDAQSEEDTDNDNNDEN---ETNSETNSGVDEKT-EDDENNTSHSNSTSQDDSDHNQDEL--------------TDDDEDDTTVQDA------TDNDTNLKE---
Kudoa_1                                                                  ---------------------------------------------MRDSAENFY-RYFH----------------------------------------------------------------QNNEIGHKRS------PLPL-------EEEQGSEDTCYKEKALILYYNFEKQKPTH------SRVPDRSGCDNHGIMDLGTMIFIENNS----SCGSAAYLWSHDIKIIASSFQNPPKTGLTISMWVKLISSNGVPKELFSVNG--PHFGVLSFKVEADALVWSYRHPNNTM-VFSTVGLNAFPDLNLRKQSNYSHVAATYNALTGVAQIYHNGQILNRTVT-----------SYMAPFSYWGNNINIGG-----------NFRGFPLKGTVDEIKLFNYALNSASINVLANECHFG-------PSKEN----FEVIKRSKISL-KNSLPSDSLLSTLEKDS-------------------LTR--------DASTDDISMSDESYPNDSENNLYSRNIVFKRNSMPLSSLN-KI-KNDFNVKSDQSLDSYIDSDI--------------------------------------------------
Sphaeromyxa_1                                                            -------------------------------------------MDVR-------------------------------------------------------------------------------------------------------------------------------------------KIKDESGFENNGQMDAGAI--IQTDS----KCNNAVHLYQQGITVSFNSPDAAPKYGLTFSIFLKPISLGGM-HTIFVVKG--HRFGRMGF-------------------------------------MNWIHLAVTYDATIGIAQIFYNGELKNRTFN-----------REPKPFEYWGHVFHISS-----------SAPDKSIKAYVDQIMLYNSALDTHEIGRLSEECILD-------SNKYGETLPIHSLQRKCLSIRYQRIHPNHLRASF---S-------------------VSL--------DLSTKTFPME--------------------------------------------------------------------------------------------------------
Thelohanellus_1                                                           ---------------------------------------------MRGDF-----------------------------------------------------------------------------------------LNPHAIPLP-------DEEIPSRDQRV-----FDNQNYGA------SKVKDESGFDNNGMIDIGGLLLEVKYT---GRCSK---------------------------------------DRVYDINV-----------VKDAGIGWRKDNPSD---SWQTIWTN------ENQSGNWFHLAATYNALTGISQIYIDGMPLNRTWN-----------KNYGAFQFWGNDMRLGGPYPITPKSTIPSVYPDATPGAGDQLKIQ----------------------------------------------------------------------------------------------------------KNKKDKI-------------------------KQRH---------------------------------------------------------------YQT
;
end;

BEGIN MrBayes;


exclude
[Positions with over 0.5 missing data]
1 2 3 4 5 6 7 8 9 10 11 12 13 14 15 16 17 18 19 20 21 22 23 24 25 26 27 28 29 30 31 32 33 34 35 36 37 38 39 40 41 42 43 44 45 51 52 53 54 55 56 60 61 62 74 75 76 77 78 79 80 81 82 83 84 85 86 87 88 89 90 91 92 93 94 95 96 97 98 99 100 101 102 103 104 105 106 107 108 109 110 111 112 113 114 115 116 117 118 119 120 121 122 123 124 125 126 127 128 134 135 136 137 138 139 149 150 157 179 180 181 182 183 184 185 213 214 215 216 259 296 304 305 306 307 308 309 310 346 347 348 349 350 351 352 353 354 355 356 362 374 375 376 377 378 379 380 381 382 383 384 421 422 423 424 425 426 427 433 434 435 436 442 443 444 445 446 447 448 449 450 451 452 453 454 455 456 457 458 459 460 461 462 463 464 465 466 467 468 469 470 471 472 473 474 475 476 477 478 479 480 481 482 483 484 485 486 487 488 489 490 491 492 493 494 495 515 520 521 522 523 524 525 526 527 528 529 530 539 544 545 560 561 562 563 564 565 566 567 568 569 570 571 572 573 574 575 576 577 578 579 580 592 593 594 595 596 597 598 599 600 601 602 606 607 608 609 ;


end;
