# Supplementary material for: A genome wide survey reveals multiple nematocyst-specific genes in Myxozoa
Source: BMC Evol Biol. 2018 Sep 12;18:138. doi: 10.1186/s12862-018-1253-7 (PMC6134521; doi:10.1186/s12862-018-1253-7)
Supplement: Supplementary file 6 — NSP3 protein alignment. Protein sequence alignment, in Nexus format. (NEX 5 kb) [file 12862_2018_1253_MOESM6_ESM.nex]

#NEXUS
Begin data; [NSP3]
  Dimensions ntax=13 nchar=337;
  Format datatype=Protein gap=- missing=? matchchar=.;
  Matrix
Nemtostella                                                                   ---------------------------------------------------------------------------MEITTSIFL---------------------------------------------------------------------------------------------------------------------------TQGPQNSITCQGEKQWLQCP-PYQLIRVNNAFWGRDDPTTCTRSGIQHGLI------TDRNCPQDEQNTLAKVSDQCKDVNACEVSASPVFFDRTDCTGVYKYLRINYDCLPEESRVKVPLGK-------
Edwardsiella                                                                  IRPFGTFKRIFPWVSKEVMKP----TRVILWLAAGLCLATISQCSP---------ALRKPRVLKKRYLGANQDAEMYWNTQVPLGFFVNN-----GGIVGPPGPPGPPGGVVA--GGSGSGAGVA----------AGPPG-----------------------------------------------PPGPPGPPGAPG-----GTYSYGPQNSITCQGEKQWLQCP-PYRLINVNNAFWGRDDPTTCTRSGIQHGLN------TERTCPQDEQNTLAKVLDQCKDVNACEVSASPVFFDRTDCTGIYKYLRINYDCLPEESRVKYPWGQSPMGKVQ
Pocillopora                                                                   ------------------M------LTGLLRLALGLALFLLAQCSP---------LQRKPHVLKK----RDDMLSYYWDQKLPLGFFVNGQ----GGLMGPPGPPGPPGAPGYMLGGSGSGSG-------DAVARGGIPG-----------------------------------------------PPGPPGPPGPPG----LGGASAGAQETITCEGEKEWIECP-QYKVIKISSAFWGRDDDATCTTNGVQHGLS------TSAMCPQDESNTMTKVEGQCKDEQACELAATSTFFDKTDCGQVYKYLRVKYECLPSESRVKAAIQRSRISG--
Acropora                                                                      ------------------MKA----DTGLPRLVLGLALLAVAHCSV---------LPRKPRIVKR-YSEADNVISYYWDQKLPLGFFVNGQ----GGLMGPPGPPGPPGPAGYY-GGSGSGSG-------DAYTRGGIPG-----------------------------------------------PPGPPGPPGPPG----LGGAANGPQETITCEGEKEWIECP-QYRVIKINNAFWGRDDDGTCTSNGVQHGLS------TKNMCPQDESNTMTKVEGQCKDERACELAATSTFFDKTDCGEIYKYLRVKYECLPSESRVKAALQRSRISG--
H_vulgaris_2                                                                  ------------------MN-------NWFKFYFVFILISYVKGGL------FDFLKRNKRNDVE----DADLAWGYWNAPVTMGVFINDNFRSEYGVEAPSKRTDTPLHP----MGSGSGSGEESYLFSDSSKRNKIPKVK---LIDSIKSLKS----------------KIEEKRNKTDSMKISELTAQAAKVEIQG----EDHEDTKRTISITCQGEKEWLQCP-QYHLIKINSAFWGRDDSTTCSRSGIALKRN------TNKMCAQDESNTMIKVQNACDGENACELVASEIYFDRTDCPDIYKYLRLNWECAHSESRIKDSIEADLKKSKV
H_vulgaris_syn_H_ma_1                                                         ------------------MN-------NWFKFYFVFILISYVKGGL------FDFLKRNKRNDVE----DADLAWGYWNAPVTMGVFINDNFRSEYGVEAPSKRTDTPLHP----MGSGSGSGEESYLFSDSSKRNKIPKVK---LIDSIKSLKS----------------KIEEKRNKTDSMKISELTAQAAKVEIQG----EDHEDTKRTISITCQGEKEWLQCP-QYHLIKINSAFWGRDDSTTCSRSGIALKRN------TNKMCAQDESNTMIKVQNACDGENACELVASEIYFDRTDCPDIYKYLRLNWECAHSESRIKDSIEADLKKSKV
Clytia                                                                        ------------------M------------------------------------------------------------------------------------------------------------------------------NNDEMNTLTG----------------EVRSKLEKSKPIEKSVE---------------DPGDRRKARSSVTCQGQKEWIQCDGPYELIKIQDAFWGRDDTQTCTKSDVARGFK------TGQKCVQESDNVMKKVREACDNENVCEVVASNIYFDQTDCPDVYKFLRLKWQCAPSESRIKETA---------
H_vulgaris_1                                                                  ------------------MKP------LLRNVLLAFNCILLVICSPYN-------INRRRKREQS----DAELMRLYWSEQLPLGFFVNDGSSETGESLGVLSARD---HIQE--THEGSGVGRR-----DDIQRKPTSSVSLKANIEGKKSLSN----------------QKMEKLEENNKMEALVEKSEAKTVVAET--ETDLGDKRKVRRSVTCQGQKEWLQCDGPYELIKIKSAFWGRDDDHTCKKNSITHGLS------TDKNCAQDESNTMQKVREACDNENVCEVVASGVYFDKADCNDVYKFLRLEWQCAPSESRIKESIA--------
H_vulgaris_syn_H_ma_2                                                         ------------------MKP------LLRNVLLAFNCILLVICSPYN-------INRRRKREQS----DAELMRLYWSEQLPLGFFVNDGSSETGESLGVLSARD---HIQE--THEGSGVGRR-----DDIQRKPTSSVSLKANIEGKKSLSN----------------QKMEKLEENNKMEALVEKSEAKTVVAET--ETDLGDKRKVRRSVTCQGQKEWLQCDGPYELIKIKSAFWGRDDDHTCKKNSITHGLS------TDKNCAQDESNTMQKVREACDNENVCEVVASGVYFDKADCNDVYKFLRLEWQCAPSESRIKESIA--------
Polypodium                                                                    ------------------MRRNGCSLMSLLSFLLLSSCLEAASVASRKRSVRLVDQHARQRRDLD----DGELMYLYWNEPADLGVYLNAEMNRQG----------------------------------RYYARSEIPEA---------ASLAS---------------------TKEDSPVEL------------------LDGKNTKRKSTTTCEGEKQWLQCE-PYNLIKIHSAFWGRDDLGVCSNTHEARGLK------TDKKCAQDEANTMIKVQNQCGDERECELVASDVFFDRSDCSDIYKYLRVEYECLHSESKIKETLDREHTNI--
Aurelia                                                                       ------------------MEP----RLHLPSIFLALTLLAYAFATP------IGDTQQRSRRDLCGENDDRCLEDNYWNEVLPLGFFINNNAAAGGVADAPAAKRGLNNKPGP--LSPGSGSG------SHVIQRSDIPGQK---AQDAHASEQT---------------------VQASPAVVKSDPSPPAPPPAVAGPPAPVAPEDSTKHKTVFCQGEKEWLQCP-MYRVIKVNKAFWGRQDQTTCVDKSVTRTLK------SDKLCAQDEANTMKKVETMCNDENACELVASETFFDRADCPDVYKYVEMEYECLHSETRIKETNAVKSS----
Enteromyxum                                                                   -------------------------------------------------------------------------------SPS-----------------------------------------------------------------------------------------NNLSVLYKNNTVKL----------------------NNSLYETTVCEDQNHWIECE-PHQLISIKETFWGRNDTDLCIDHKEILKHV------SNYTCKYEGNLVYEKIQHTCHNEEKCQIIANSSILDKLDCHNLPKYLKIKYECLHSESRIKEKQL--------
Kudoa                                                                         ------------------MEIN---------------------------------------DDEF----EQDIMKEIWNSPASLELFTGIESIEQA-------------------IKKSLFEEKQKMSMDDIEKRNNIEKHT---DINTISTTNTNSTNQKPPKNLTLINVENIQISPQNFTVKL----------------------DNLTYSQTICEGGKYWIQCD-LHELINIIEAFWGRYENSMCINQKNTTSISKIDFNIKENICSSNSTHILLNVKNLCQNEIQCQLFANETYLTKLNCYNQPKYLQVKYQCLHSESHIKTDILESL-----
;
end;

BEGIN mrbayes;


exclude
[Positions with over 0.5 missing data]
1 2 3 4 5 6 7 8 9 10 11 12 13 14 15 16 17 18 22 23 24 25 26 27 47 48 49 50 51 52 53 54 55 66 67 68 69 107 108 109 112 113 114 115 124 125 126 127 128 129 130 142 143 144 145 156 157 158 159 160 161 162 163 164 165 166 167 168 169 170 171 186 187 200 201 202 203 228 259 260 261 262 263 264 334 335 336 337 ;


end;
