# Supplementary material for: A genome wide survey reveals multiple nematocyst-specific genes in Myxozoa
Source: BMC Evol Biol. 2018 Sep 12;18:138. doi: 10.1186/s12862-018-1253-7 (PMC6134521; doi:10.1186/s12862-018-1253-7)
Supplement: Supplementary file 7 — NSP4 protein alignment. Protein sequence alignment, in Nexus format. (NEX 7 kb) [file 12862_2018_1253_MOESM7_ESM.nex]

#NEXUS
Begin data; [NSP4]
  Dimensions ntax=12 nchar=466;
  Format datatype=Protein gap=- missing=? matchchar=.;
  Matrix
H_vulgaris_syn_H_ma                                             -----------------------------------------------MNQSTRSRLEMFTKTL-IMAYAVIV-------------------------------VAGNPLP------------------------------------------------YNEIY-----------------------------------------------Q--------------RCCLPSP-TCMNPCPPPL---YPQQ-------------------------------------------TSCCMPS--PECSNPCYGSMVIQPQPA-----------MPLAFRKS-PKQPVVYAPLPGEIVFKLLQNWDPE-LLDNQSPSFQILEGNIRSAVQAVLG----------PSTQVTNIYFREGYVPGNPPSRPKTVAHMMVNGGSDAASMLEHAVTPDGSLGDGLKVYKDSFNAY
H_vulgaris                                                      ---------------------------------------------------------MFTKTL-IMAYAVIV-------------------------------VAGNPLP------------------------------------------------YNEIY-----------------------------------------------Q--------------RCCLPSP-TCMNPCPPPL---YPQQ-------------------------------------------TSCCMPS--PECSNPCYGSMVIQPQPA-----------MPLAFRKS-PKQPVVYAPLPGEIVFKLLQNWDPE-LLDNQSPSFQILEGNIRSAVQAVLG----------PSTQVTNIYFREGYVPGNPPSRPKTVAHMMVNGGSDAASMLEHAVTPDGSLGDGLKVYKDSFNAY
Anemonia                                                        ------------------------------------------------------------------------------------------------------------------------------------------------------------------------------------------------------------------------------------------------------------------------------------------------------------------------------------------------------------------------------------AAFNILAGNLANAIKTVLG----------PTTQVSNIYFREGYVPGNPSTMPKVVAHVMVNGGSDAASLLQRAVTPDGTLGDGLKVYKDSFNAY
Aurelia                                                         -----------------------------------------------M---------VWLRTL-LSALIVAA-------------------------------VKGAPFP------------------------------------------------FPYPY-------------------------------------------PFPDP--------------QCCAPGP-SCMNPCAPP----PPPP-------------------------------------------APCCMPA--PSCMNPC--------QPGQ----------MP-------PNQPLVFAPYPGEITFKLMQKWDPA-YLDHMSPAFLILEGNVRSAIQTVVG----------PMTQVSNVYFREGYVPGNPTARPKVVVHCMVNGGSDAASLLEMAVTPDGSLGDGLKVYKDSFNAY
Pocillopora                                                     ---------------------------------------------------------MTRTTL-LLCFTLFV-LTHAAPEPSKRGCCAPG-PECDNPCPDQ--QDSAPDPQEQAPPMAGYAPAADGQQFMP-------GPEEQQQFM-----------------------------------------------------------PAPDQQAPQMDQPMDQQQNDCCQPGP-TCFNPCAPP----PPPPPSFLAPPP-PPPVAGA-CCQPGPTCDNPCAIPPPM---PDMGMAGCCDPSVMPMCANPC--------PPQH-----------P---------PRTAYAPYPGEITMKLKQPWKSE-FTDHASAAYQILAGNLATAIKTALR----------REAFVNNIYFREGYVPGNPSTQPITVAHFMVDGGSDDASLLQQQVTPDESLGDGLKVYKDSFNAY
Edwardsiella                                                    -----------------------------------------------MKQTIDD--GMRLALLSVVCLALFV-TTHGA--PPKRRCCDPGSPSCDNPCQDQ--TNDAPFPDQQGPDAYSYM----------------------------------------------------------------------------------------DPSVP---------LGDCCAPGP-SCANPCGQQ----APPPMAPVIPPPMAPPMAPM-PMAPPMPMAPP--MPPPMPMAPPMG-APCCDPTFVQQCANPC--------APPA----------APPA------APPAAYAPYPGEITMKLLETWDPDKFLDESNPAFQILKGNLINAVKIALSRYF-------PNVDVSNVYFREGYVPGNPSTMAKTVAHFMVNGGSDAASILQGQVTPNGALGDGLMVYKDSFNAY
Nematostella                                                    MFVFLQRKIRYLWPAEIPQDRYLGVLLTKKRASRRIHHLVRFRLVFAIKQAIDV--DMRLALSLLVCIALFA-FTNAS--PPKKR---------------------------------------------------------------------------------------------------------------------------------------------CCDPGP-GCDNPCGAPMGMMQPDPFA-MQQPMMAPPPYPMYGQAPDMQMAPPMQMAPPM---QMGGDPSCCDPMMTNPCMNPC--------APQGSP--------PPPA------APPIAYNPNPGEITVKLMQTWDPDKFLDENSAGYKLLAGNLVAAVKAALRNYYGRNGGSIQEPVVSNIYFREGYVPGNPSTMPKVVAHFMVNGGSDDASILQKETTPDGSLGDGFKVYRDSFNAY
Acropora                                                        ---------------------------------------------------------MTRVAL-LLCLTILVALTEAAPDPSKRLPDQQEKQDEQEQQRDQQGQESAPATDQVQQPMANYAGADMNQQFMAPSMDQQMAPQTTQQYMAPPMDQQMAPPMDQQFMAPPMSQQVAPPMDQQMAPPMNQQVAPLADQQSAPQADQQSAPPADKQAAPQMDQPTDQQL-DCCQPGP-SCFNPCAPP-----PAPVM-FAPP---PP-------------------PPPM---PAMGMAGCCDPSVMPTCPNPC--------QPPH-----------P---------PRAAYAPYPGEITMKLKQPXKSS-LADHTSPAYKILSGNLATAVKIALR----------RDAYLSNIYFREGYVPGNPSTQPITVAHFMVDGGSDDASLLQQSVTPNESLGDGLKVYKDSFNAY
Sphaeromyxa                                                     ---------------------------------------------------------------------------------------------------------------------------------------------------------------------------------------------------------------------------------------------------------------------------------------------------------------------------------------------------------------GEIVFKLKQDWKPDEYLNPSSPGYKILEGNVRSAIQSVVG----------DSLPITNIYFQEAENLGQPSVRSKTIVHLSVNGDSSISPYLARAVRPDDTIGDGLKVYRDSFRAY
Polypodium                                                      -----------------------------------------------MPSP------VSWRSWAVILIGLVC-ASAHP--VDKTR---------------------------------------------------------------------------------------------------------------------------------------------CCSGTELDCANPCEKSV---IPDS----------------------------QDANVPAENEVAFNKPSCCMPE--PGCYNPC--------FQQFMQRDTRSNIRFPYMFAQQERRPNFAPNLDHGEITFKLKQDWNAEEYLDPAAPGFQILEGNVRKAVQAVLG----------PSTYVSNVYFTQGENRNNVNGRPKTVVHLRVNGGSDAASYLERSTYADGSLGDGLKVYKDSFNAY
Kudoa                                                           -----------------------------------------------M---------VSLKVYLIIFLALMDYKSM------------------------------------------SYYIINKNNE---------------------------------------------------------------------------------------------------------NNRLYVRST-----------------------------------------------------------------------------------------YP-------SYMINNYYAKPGEIIFTLQQNWHDD-YTNSNSAKFKILAGNVEKAIRYILG----------DRIIIDTLYFTKALIKDHLNPIPKTMVHVKINGGSDAAGLLELGVDNEERFGDGIKVYKRTFYAF
Enteromyxum                                                     -----------------------------------------------MYNNW-----INLILM-IFFYSIEETVSMLAP--------------------------------------HNYVRYRRNYI---------------------------------------------------------------------------------------------------------PCFGDCNEN-----------------------------------------------------------------------------------------VP-------IGLLEKYVAKPGEILFTLRQNWVDD-YRNENSSRFQILAGNIEKAIKAVLG----------DDIMIDTLYFTKGYIKENYSPLPKVVVHMSVNGGSDAASLLELSVNNSDKLGNNIKVYKRTFFAF
;
end;

BEGIN mrbayes;


exclude
[Positions with over 0.5 missing data]
1 2 3 4 5 6 7 8 9 10 11 12 13 14 15 16 17 18 19 20 21 22 23 24 25 26 27 28 29 30 31 32 33 34 35 36 37 38 39 40 41 42 43 44 45 46 47 49 50 51 52 53 54 55 56 57 64 73 79 80 81 82 83 84 85 86 87 88 89 90 91 92 93 94 95 96 97 98 99 100 101 102 103 111 112 113 114 115 116 117 118 119 120 121 122 123 124 125 126 127 128 129 130 131 132 133 134 135 136 137 138 139 140 141 142 143 144 145 146 147 148 149 150 151 152 153 154 155 156 157 158 159 160 161 162 163 164 165 166 167 168 169 170 171 172 173 174 175 176 177 178 179 180 181 182 183 184 185 186 187 188 189 190 191 192 193 194 195 196 197 198 199 200 201 202 203 204 205 206 207 208 209 210 212 213 214 215 216 217 218 219 220 221 222 223 224 225 233 243 244 245 246 251 252 253 254 255 256 257 258 259 260 261 262 263 264 265 266 267 268 269 270 271 272 273 274 275 276 277 278 279 280 281 282 283 284 285 286 287 288 289 290 291 292 293 301 302 310 311 312 313 314 315 316 317 322 323 324 325 326 327 328 329 330 331 334 335 336 337 338 339 340 366 392 393 394 395 396 397 398 399 400 401 ;

end;
