# Supplementary material for: A genome wide survey reveals multiple nematocyst-specific genes in Myxozoa
Source: BMC Evol Biol. 2018 Sep 12;18:138. doi: 10.1186/s12862-018-1253-7 (PMC6134521; doi:10.1186/s12862-018-1253-7)
Supplement: Supplementary file 8 — NSP5 protein alignment. Protein sequence alignment, in Nexus format. (NEX 169 kb) [file 12862_2018_1253_MOESM8_ESM.nex]

#NEXUS
Begin data; [NSP5]
  Dimensions ntax=36 nchar=4231;
  Format datatype=Protein gap=- missing=? matchchar=.;
  Matrix
Kudoa                                                            MSNK-------------------------------------------------SIKE--------------------------------------------------------------------------------------------------------------------------------------------------------------------------------------------------------------------------------------------------------NIRREMIKWGEDQ-----------------------------------------------RKNIDPYIFCK-N------V-VECVRNSTQ--KANLNDYFPWIWIVVDC-----------------------------RRKTDIQYFYN----------------------------------------------------------------------------NFKCKIICVKICSNIKERSERGF--------------------------------------------------------------------IF---------------------------------------------------------------------------------------------------------------IPGIDDAESECDL-------------------------------------------------------------------------------------------------------------------------DTYRQWD-------------------------------FILEN--------------------------------------------------------------------------------------------NCNHIINN--------------------------------------------------------------------------------------------------------------------------------------------------------------------DEDKTISSSFWILL-----------------ENNIF---------------------------------CELQLTKSPNV---------------------------------------------------------------------------------------------------------------------------DDNYQPSGSDQCIQEKFVNEVIFQGGIHA---------GNYID-VGKFLTDDQCLSK--------------------CCQ-KSLCDAVFMLNNT---C--------YLV-TCSTIASCTLQQA----------------------------KPSQLKPKIAFVTRWN-------------------------------------AEGVRRT-------------------------------------------------------------------------------------------------------------------------------------------------------------------------LLGNDRQLP----------------------WENNTCPKM-----IPLIDVTLKN-GLQAGVFTDSGK-TDSLEDCYNVCC--QRKDCNMAFLLADNCFTIKCTNTVATT---INMNK-VQVCPTEPA----VKSSF------NPRAAH-------VY-----SRIMFTQPTYPLNYQHTTTPNVKYYNSYDGKNWPTPPSFTANYNNIPYAYQRIFYSYKVTQINLYHLIIIAMNTFNTENYATNDLS--------KIQQPTVASSFNLMPTAPTTMSTP-TNNDYSQAN-------IKDNSLLNIKNIKDAMEKYNGFMFSPNI----------------------GILPINELSNASDTMVTTTTF---------------------------------------SFNNEKEECPVTRIF---------------------------------------------NDVF------------------LHEKYNSGKFVEVPSSIASNIFTCQEA--------------------C----------CRDTNCDVVVMIAAKCYK---------IYCKD----LLACQVDQNPTTTI---YSGIETKKILTDSSEVSIYQNASLKEAELQSNPEADFI---------------------------------------------------------------------------------------------------KVNTPQKLNY-------------FSFESPYSDV-------T-----------------------------------------------------------------------------------------------------------------------------------------------------------------------------------------------------QPPTSS---------------------------------------------------------------PDAT-----HSTVLFHNNIT----------------------------------------------------------------------------LGESN----------------------SANKLED----------------------------------------ENSCMISPIYSNSMLRDSNETGITIKLADKVTIEKCIDLCCSMK--EISIKSNTNTAFNVCHVALLVGYECFGV-----------SCYSEESCKPIKMSNSDDNSVHSLVIVRNPPHTI-------------------TEKKNPINNT--------------------------------------------------------------------------------HGEG---------APNKS---------------------------------------------------------------------------------------------------NQDILSST----------------PTKTPLISSTT------------------------------------------------------------------------------------------------------------------------------------------------------------------VVEPTF----------------------------------------------TNYNKDTNCYH-------------EEISSNKTIVAVTMLSNGVLLPNNA-FDEAIRVLS----GSIDTLDKCVKL----------------------------------CC---------ENDTCDAAVLHNE----RCLSVECSS--------------SPALCKTTSKPINHSDSYPLISLVKR---------------------NKVPSTGN-------------------------------------------------------------------------------------MLSAQVNGHSQLFSKQNLWLTISASCLCVVVCCLALFSVM--FYRRNYL---------------------------------------------------------------------------------------------------------------------------------------------------------------------------------------------------------------------------------------------------------------------------------------------------------------------------
Enteromyxum                                                      KSKDTSHS---------------------------------------------SIKNII-----------------------------------------------------------------------------------------------------------------------------------------------------------------------------------------------------------------------------------------------------IYLAPKILAFSFLIW-------------------------------------------------------------------------------------------------------------------------------------------------------------------------------------------------------------------------SCVCICASS-------------------------------------------------------------------------------------------------------------------------------------------------------------------------------------------------------------------------------------------------------------------------------------------------------------------------------------------------------------------------FVGSR---------------------------------------------------------------------------------------------ANALASN--------------------------------------------------------------------------------------------------------------------------------------------------------------------------------------------------------------------------------------------------------------------------------------------------------------------------------------------------------------------------------EIATNSDGQQCVYENFIEEVIFQGGMNA---------GTYKD-MGK----------------------------------NTTCDAVFILNST---C--------YLL-TCFNASTCELQKA----------------------------KPSVLNPKISFITRWNN-------------------------------------------------------------------------------------------------------------------------------------------------------------------------------------------------------------------EVFGEDRQLP----------------------WEANTCPKL-----VPLKDITLKN-GLESGEFTDSGK-TESLEECYNICC--QRKDCNMAFILADNCFTIKCRKTITTI---IKMNK-VQVCETEKS----AKSVF------YPKGAH-------VF-----SRVLFVG-----------------------NNSLIIPEDNNNNQYIPHP---LATAYEKPQ---------NFNEYN-ENIWYNDMTQ--TQNEQGVPKPMLAADDYNKFKNPFSM-----NNMYFKAEDFIGD---NIQNIKVPKNVEMNLGKYDGLVFSPQI----------------------GFVPLNENNAKSKSLPPAATYCDLTQPFENAGFIITFVRDPRTHVILTNSDNLLFLISKDTPSSEKNSNVKEQLHFGEKTGKIDYHPFKENVPEIVYNITASTITPAITLKPKSAGTDATNNLTENNNLNKNCISHHHIEGGLSDDMTSENVILLSN--ESSIDECISL--------------------CCEFHSSIIY-SNLSYCHVAVLKNKKCYG---------VQCTE----LTNCLKQDKTTGSE---------------SMLVRNITRSTL--------------------------------------------------------------------------------------------------------------------------------------------------------------------------------------------------------------------------------------------------------------------------------------------------------------------------------------------------------------------------------------------------------------------------------------------------------------------------------------------------------------------------------------------------------------------------------------------------------------------------------------------------------------------------------------------------------------------------------------------------------------------------------------------------------------------------------------------------------------------------------------------------------------------------------------------------------------------------------------------------------------------------------------------------------------------------------------------------------------------------------------------------------------------------------------------------------------------------------------------------------------------------------------------------------------------------------------------------------------------------------------------------------------------------------------------------------------------------------------------------------------------------------------------------------------------------------------FIKKVA------------------------------------------------------------------------------------------------------------------------------------------------------------------------------------------------------------------------------QILYTEMPSSSIFSSFKKILGVID--VGDQSNKYCK----------------------------------------------------------
Thelohanellus_2                                                  ----------------------------------------------------------------------------------------------------------------------------------------------------------------------------------------------------------------------------------------------------------------------------------------------------------------M----------------------------------------------------------------------------------------------------------------------------------------------------------------------------------------------------------------------------------------------------------------------------------------------------------------------------------------------------------------------------------------------------------------------------------------------------------------------------------------------------------------------------------------------------------------------------------------------------------------------------------------------------------------------------------------------------------------------------SQTPGN--------------------------------------------------------------------------------------------------------------------------------------------------------------------------------------------------------------------------------------------------------------------------------------------------------------------------------------------------------------------------ANQEK-----------LSPESFWRPEQKQGSTYQ---------ETTLQ-KMKIVAYFEFLTKH------------------QCCS-HPQCDVGFILGSK---C--------FMV-ICKDYES-----------------------------------------------------------------------------------------------------------------------------------------------------------------------------------------------------------------------------------------------------------------------FFSDDQKPP----------------------WTPNICPPM-----VPLKRVTLKG-GIHGGEFTDIGP-VGGLEHCYDICC--QKDDCDLAFMLASNCFTVKCHNQTSQTNDGINPNKNVETSEKWHD----GLSEL------DQPVMQ-------TS-----SHLDVTSPT-PVITQTNPIPILQ-----N----PALF------NPLPAP----------------------FNPY----LFGFDSR--------PLQQP-------IITPKPV---------------------------------------------------------------------------------------------------------------------------------------------------------------------------------------------------------------------------KKGSYV----------------------------------------------------------------------------------------------------------------------------------------------------------------------------------------------------------------------------------------------------------------------------------------------------------------------------------------------------------------------------------------------------------------------------------------------------------------------------------------------------------------------------------------------------------------------------------------------------------------------------------------------------------------------------------------------------------------------------------------------------------------------------------------------------------------------------------------------------------------------------------------------------------------------------------------------------------------------------------------------------------------------------------------------------------------------------------------------------------------------------------------------------------------------------------------------------------------------------------------------------------------------------------------------------------------------------------------------------------------------------------------------------------------------------------------------------------------------------------------------------------------------------------------------------------------------------------------------------------------------------------------------------------------------------------------------------------------------------------------------------------------------------------------------------------------------------------------------------------------------------------------------------------------------------------------------------------------------------C-----------------------------------------------------------------------
Pocillopora                                                      ----------------------------------------------------------------------------------------------------------------------------------------------------------------------------------------------------------------------------------------------------------------------------------------------------------------------------------------------------------------------------------------------------------------------------------------------------------------------------------------------------------------------------------------------------------------------------------------------------------------------------------------------------------------------------------------------------------------------------------------------------------------------------------------------------------------------------------------------------------------------------------------------------------------------------------------------------------------------------------------------------------------------------------------------------------------------------------------------------------------------------------------------------------------------------------------------------------------------------------------------------------------------------------------------------------------------------------------------------------------------------------------------------------------------------------------------------------------------------------------------------------------------------------------------------------------------------------------------------------------------------------------------------------------------------------------------------------------------------------------------------------------------------------------------------------------------------------------------------------------------------------MEG-QLHAGNFTFLGA-VKDMEECMSLCC--ASKRCQLAYMDNAKCYGVKCYS--------------EELCKITTG---ISTNDV--------KISL-------MV----------------------------------------------------------------------------------------------------------------------------------------------------------------------------------------------------------------------------------------------------------------------------------------------------------------------RTI----------------------------------------------------------------------------------------------------------------------------------------------------------------------------------------------------------------------------------------------------------------------------------------------------------------------------------------------------------------------------------------------------------------------------------------------------------------------------------------------------------------------------------------------------------------------------------------------------------------------------------------------------------------------------------------------------------------------------------------------------------------------------------------------------------------------------------------------------------------------------------------------------------------------------------------------------------------------------------------------------------------------------------------------------------------------------------------------------------------------------------------------------------------------------------------------------------------------------------------------------------------------------------------------------------------------------------------------------------------------------------------------------------------------------------------------------------------------------------------------------------------------------------------------------------------------------------------------------------------------------------------------------------------------------------------------------------------------------------------------------------------------------------------------------------------------------------------------------------------------------------------------------------------------------------------------------------------------------------------------------------------------------------------------------------------------------------
Nematostella_6                                                   MCRATVQA----------------------------------------------------------------------------------------------------------------------------------------------------------------------------------------------------------------------------------------------------------------------------------------------------------------------------------------------------------------------------------------------------------------------------------------------------------------------------------------------------------------------------------------------------------LLSEHAFGHPGPLCEG----------------------------SPSNE-------EENVGYGA--------------------------------------------------------------E----------------------------------------SCPSS-P------------S---AVGSSANSLDAIL------------------------------------------------AAVQTL------------------------NEKVSALQ----------------------T--------EQDNLRK-----------------------------------------------------------------------------------------------------------------------------SICSTDN------------------HDNTRPAAAVV-SSP-----NIGRQVPSQ----------------PTIADLRG--------------VEGLVR-------------------------------------------------------------------------------RADKQLAALL-------------------LDISDGYDSGDEDS------------------------------PPQQPSN-----------------------------------------VP--NTKGKGKL-------------------------------------------------------------------------------------KFGKETKLTSAVRFPQHWPHSHLGFFRDRQGKVQYEDFTLEEFVAGYTQISLRPELTRSEMQGRQ-KHLLDLMYLAMQYQ-WS--------FNLKSINALELLTIVVAIKLWGARWHSLRILHFGEGAVEEINRKSKAVELKTMVIRCTRTGNA------------------------------------------------VYILA---VFAVFCVF--------------------------------------SPVEG-------------------------------------------------------------------------------------------------------ESLVDLLRVPRSG--------------PPLAKNQNPICRKAKMLHSDVLKNASLQG-QLSAGNFTYLGD-VKDMEECMGMCC--AQKGCQLAYLDKMKCYGVKCFS--------------QELCKVTSG---IGKSDI--------KISL-------MV----------------------------------------------------------------------------------------------------------------------------------------------------------------------------------------------------------------------------------------------------------------------------------------------------------------------RNDI---------------------------------------------------------------------------------------------------------------------------------------------------------------------------------------------------------------------------------------------------------------------------------------------------------------------------------------------------------------------------------------------------------------------------------------------------------------------------------------------------------------------------------------------------------------------------------------------------------------------------------------------------------------------------------------------------------------------------------------------------------------------------------------------------------------------------------------------------------------------------------------------------------------------------------------------------------------------------------------------------------------------------------------------------------------------------------------------------------------------------------------------------------------------------------------------------------------------------------------------------------------------------------------------------------------------------------------------------------------------------------------------------------------------------------------------------------------------------------------------------------------------------------------------------------------------------------------------------------------------------------------------------------------------------------------------------------------NRRAYVTAYIVVVVVAFGAAVSGTVWAVFI--FVKRYKHNEVSPKSSKEDED---------------EDEGKE---------------------------------------------------------------------------------AK--------------------------------------PF---------------------------LPIS---------------NL---------YFEVFALSCPERNAPSALDL---------------NDGRWYELLAVKISVKSHQSV---------HKDELVN-------------------FH-----ERF
Nematostella_5                                                   MEHTDTKL---------------------------------------------------DDFYLSRD-------------SPIEKCASVAQKRGYPVFALQNGGECYS-------------GPGAETEYTKFGV------------SRDCRGKLGGPYANSVFRLIGKFDFENVPTIANTT----------------------------DSD-------------------------GSTKQSMSKPNASGTFVVDKAP------ASDEPTPTNSGVSSSGTGS---------------SSDELSSMQEDFVTMQNGVP-KRIHY-TAGP----------------------------IHENVTLKYGISSGKFMDQGRVRTIH---ECIRMCGRQPDCDLAFMLGVQCFSVGCKSKSLC-------VTKPAFSAFYNPK--------ITFVTH------------------------------------RKVFEAVSS---HKRCQSSFIENDVTLQGGINAGKFTDLGQMTDMRECVQRCCAK-STCDVAFMLEDE-CYGVSCI---SNTLCKTRPARNPGR-----YKPK------------VAY-------------VYHDGKGLDSAEELTRNDTATR-----TRGSHYKLSNNLKSLSNLSDDLKN----------------------------------------LSNPTN---------------GLKNLSNLTDDL--------QHLSNQNTLSN-------------------------LSNQMMFKASSQNLTPLNIQP-----------------NNTISAIDPDHNTTDLGKLKLLTALQI-TGTMTNDQSLSTDNSIRKWNNNFG---NSHNVTHDTYDKTSRANLSLSTIQMMNATNTKETNLQGL----------WMPIKLLHEDTAMGGTGSKKAAIKNLNDYSIKMPVKGMYLHRVDHTRRPMENGTVV----LN-------TKTDNEEASKN--INAGITIF--HDLTKNAKVI--GSPPVVD-NITRDAATDAKSI--------STDVKTIYDLKGNATVA----MTLPIVGNITR-------------VAATAKNVNAD------VTIDLTGNL-TGNATTTNKRVNLNAR----PVGNINMVLGSSINTATTKNKDVKIAQDLARNVTTGRTHSG---------NKQYLDSSTQNSPL-------------TGPMRTS--NLTNTHPPTDPTA-----------TESPANKFQ---------------SFLAINVS--KTEGSAMS------P----------------------------------------------------------------TGSPPNDTHVCWDSDVLYNQTLIGGINA---------GVFTD-NGKASTMDLCMQF--------------------CCK-RKDCDLAFMIEDD---C--------YSV-ACSSTRSCKTRKA----------------------------RPTQFYPRIAFTRKFRE-------------------------------------EASKAV------SGLVSGD-------TI--------------------------------------SPETASSDDAADS------------------------------------GKPSPTTE---------------------------------------------------PTAGMSVKQPI---------------------KVHHSCSAT-----PIKYNVTLRM-GLHSGLFTKMGR-VDSMDDCIELSC--KKDKTDVAFMMGQHCYSVQCYS--------------EDLCRTEPV----YGTTI-SGLNLTPAVSF-------LR-----NNPGTSG---------------------------------------------------------------------------TELAY----------------------------------------------------------------------QDNP-----------------------------------------------------------------------------------------REQCLGSSIT---------------------------------------------YNVT------------------LRGGIKAGKFREQTD--VRSMRDCVSK--------------------C----------CDESSCDLAFMFGERCYS---------VTCQS----EKLCQAVMAKPTN-------LQPK--------ISYLSKNYGGDRGISLAET----------------------------------------------------------------------------------------------------------------------------------------------------------------------------------------------------------------------------------------------------------------------------------------------------------------------------------------------------------------------------------------------------------------------------------------------------------------------------------------------------------------------------------------------------------------------------------------------------------------------------------------------------------------------------GL------------------------------------------------------------------------------------------------------------------------------------------------------------------------------------------------------------------------------------------------------------------------------------------------------------------------------------------------------------------------------------------------------------------------------------------------------------------------------------------------------------------------------------------DTKQPTCKE-------------DDIARTHIA------------RNKT-LAGGLEAGTFKFLGKVKAMKSCMRM----------------------------------CC---------ALRSCDVAYMFDR----NCFAISCFS---------------PDLCHVTDFPTS----------------------------------------------------------------------------------------------------------------------NGDVEISTMVKTVKKEKLPEETHSVIVYIVVGAVLLLAGVAGIVWAVCM--FLRRRY------------------------------------------------------------------------------------------------------------------------------------------------------------------------------------------------------------------------------------APNRSHL------------------TTYSSGATTTSASQ-------------------------------------------------
H_vulgaris_3                                                     MKAQDAGI----------------------------------------------------------------------------------------------------------------------------------------------------------------------------------------------------------------------------------------------------------------------------------------------------------------------------------------------------------------------------------------------------------------------------------------------------------------------------------------------------------------------------------------------------------VMFANSFYV-----------------------------------SPT--------------Y----------------------------------------------------------------------------------------------------------------------------------------------------------------------------------------------------------------------------------------------------------------------------------------------------------------------------------------------------------------------------------------------------------------------------------------------------------------------------------------------------------------------------------------------------------------------------------------------------------------------------------------------------------------------------------------------------------------------------------------------------------------------------------------------------------------------------------------------ATSTTNMESSLKF--------------------CV------------------C--------FVL--------------------------------------------------IPFISGEPV-----------------------------------------------------------------------------------------------------------------------------------------------------------------------------------------------------------------------QKLTIPS---------------------DTQPACRKNDIFHSDVIQDHSLKR-TISQKNYTFLGK-VPTMGDCMALCC--SMKRCNIAYMKNDTCYGVTCFD--------------QEKCGVENG---TSPIDQ------GTQLAL-------II----------------------------------------------------------------------------------------------------------------------------------------------------------------------------------------------------------------------------------------------------------------------------------------------------------------------RNET---------------------------------------------------------------------------------------------------------------------------------------------------------------------------------------------------------------------------------------------------------------------------------------------------------------------------------------------------------------------------------------------------------------------------------------------------------------------------------------------------------------------------------------------------------------------------------------------------------------------------------------------------------------------------------------------------------------------------------------------------------------------------------------------------------------------------------------------------------------------------------------------------------------------------------------------------------------------------------------------------------------------------------------------------------------------------------------------------------------------------------------------------------------------------------------------------------------------------------------------------------------------------------------------------------------------------------------------------------------------------------------------------------------------------------------------------------------------------------------------------------------------------------------------------------------------------------------------------------------------------------------------------------------------------------------------------------------NRRVYVTAYLVVVMCAFGAALSGTVWAVFV--FYKRYSFTPNVKKKSNLHEE-----------------EG-----------------------------------------------------------------------------------------------------------------------------------------------------------------------------------------------KEAEEPLLQSK---------------------------------------------------------------------------------
H_vulgaris_4                                                     MKAQDAGI----------------------------------------------------------------------------------------------------------------------------------------------------------------------------------------------------------------------------------------------------------------------------------------------------------------------------------------------------------------------------------------------------------------------------------------------------------------------------------------------------------------------------------------------------------VMFANSFYV-----------------------------------SPT--------------Y----------------------------------------------------------------------------------------------------------------------------------------------------------------------------------------------------------------------------------------------------------------------------------------------------------------------------------------------------------------------------------------------------------------------------------------------------------------------------------------------------------------------------------------------------------------------------------------------------------------------------------------------------------------------------------------------------------------------------------------------------------------------------------------------------------------------------------------------ATSTTNMESSLKF--------------------CV------------------C--------FVL--------------------------------------------------IPFISGEPV-----------------------------------------------------------------------------------------------------------------------------------------------------------------------------------------------------------------------QKLTIPS---------------------DTQPACRKNDIFHSDVIQDHSLKR-TISQKNYTFLGK-VPTMGDCMALCC--SMKRCNIAYMKNDTCYGVTCFD--------------QEKCGVENG---TSPIDQ------GTQLAL-------II----------------------------------------------------------------------------------------------------------------------------------------------------------------------------------------------------------------------------------------------------------------------------------------------------------------------RNET---------------------------------------------------------------------------------------------------------------------------------------------------------------------------------------------------------------------------------------------------------------------------------------------------------------------------------------------------------------------------------------------------------------------------------------------------------------------------------------------------------------------------------------------------------------------------------------------------------------------------------------------------------------------------------------------------------------------------------------------------------------------------------------------------------------------------------------------------------------------------------------------------------------------------------------------------------------------------------------------------------------------------------------------------------------------------------------------------------------------------------------------------------------------------------------------------------------------------------------------------------------------------------------------------------------------------------------------------------------------------------------------------------------------------------------------------------------------------------------------------------------------------------------------------------------------------------------------------------------------------------------------------------------------------------------------------------------NRRVYVTAYLVVVMCAFGAALSGTVWAVFV--FYKRYSFTPNVKKKSNLHEE-----------------EG-----------------------------------------------------------------------------------------------------------------------------------------------------------------------------------------------KEAEEPLLQRM-------------------HY------------------------------------------------------------
Nematostella_2                                                   --------------------------------------------------------------------------------------------------------------------------------------------------------------------------------------------------------------------------------------------------------------------------------------------------------------------------------------------------------------------------------------------------------------------------------------------------------------------------------------------------------------------------------------------------------------------------------------------------------------------------------------------------------------------------------------------------------------------------------------------------------------------------------------------------------------------------------------------------------------------------------------------------------------------------------------------------------------------------------------------------------------------------------------------------------------------------------------------------------------------------------------------------------------------------------------------------------------------------------------------------------------------------------------------------------------------------------------------------------------------------------------------------------------------------------------------------------------------------------------------------------------------------------------------YFL-----------------------------------------------------------------------------------------------VDNKGQN------------------------------------------------------------------------------------------------------------------------------------------------------------------------AQVLDTIKLP--------------------------TCTHL-----DIRSGVTLRH-GIKAGNFTKLGV-VRDMQTCVDACC--HDQLCDVAFMPGRMCYTVKCFT--------------TKSCESIPA----IPSLAANG---SVQISH-------IV-------RGGGN--------------------------------------------------------------------------GDDLES------------------------------------FKKTQGIGKYENIS-------------------LPFLPFLESFS----------------HGHFVFKSSLP------------------------------------------SLIPASVSPAVQKDKNQCVPSRIA---------------------------------------------YNYT------------------LKGGKSAGNVEELGR--VESVHECMEK--------------------C----------CDRDTCDVAFYLKDTCYS---------VECYA----DELCQSVPIKKSK------TFNPT--------VVYMNKRNGKRLRHKGRMH----------------------------------------------------------------------------------------------------------------------------------------------------------------------------------------------------------------------------------------------------------------------------------------------------------------------------------------------------------------------------------------------------------------------------------------------------------------------------------------------------------------------------------------------------------------------------------------------------------------------------------------------------------------------------------------------------------------------------------------------------------------------------------------------------------------------------------------H-------------------------------------------------------------------------------------------------------------------------------------------------------------------------------------------------------------------------------------------------------------------------------------------------------------------------------------------------------------------------------------------------------------------------VYNAT---------------------------------------------------------------------------------------------------------------------------------------------------------------------------------------------------------------------------------------------------------------------------------------------------------------------------------------------------------------------------------------------------------------------------------------------------------------------------------------------------------------------------------------------------------------------------------------------------------------------------------------
Nematostella_1                                                   M------------------------------------------------------------------------------------------------------------------------------------------------------------------------------------------------------------------------------------------------------------------------------------------------------------------------------------------------------------------------------------------------------------------------------------------------------------------------------------------------------------------------------------------------------------------------------------------------------------------------------------------------------------------------------------------------------------------------------------------------------------------------------------------------------------------------------------------------------------------------------------------------------------------------------------------------------------------------------------------------------------------------------------------------------------------------------------------------------------------------------------------------------------------------------------------------------------------------------------------------------------------------------------------------------------------------------------------------------------------------------------------------------------------------------------------------------------------------------------------------------------------ALLLGVGWLLIITTPPVS--PQIFQYFL-----------------------------------------------------------------------------------------------VDNKGQN------------------------------------------------------------------------------------------------------------------------------------------------------------------------AQVLDTIKLP--------------------------TCTHL-----DIRSGVTLRH-GINAGNFTKLGV-VRDMQTCVDACC--HDQLCDVAFMPGRMCYTVKCFT--------------TKSCESIPA----IPSLAANG---SVQISH-------IV-------RGGGN--------------------------------------------------------------------------GDDLES------------------------------------FKKTQGIGKY----------------------------------------------------------------------------------------------------------------AVQKDKNQCVPSRIA---------------------------------------------YNYT------------------LKGGKSAGNVEELGR--VESVHECMEK--------------------C----------CDRDTCDVAFYLKDTCYS---------VECYA----DELCQSVPIKKSK------TFNPT--------VVYMNKRNGKRLRHKGRMH----------------------------------------------------------------------------------------------------------------------------------------------------------------------------------------------------------------------------------------------------------------------------------------------------------------------------------------------------------------------------------------------------------------------------------------------------------------------------------------------------------------------------------------------------------------------------------------------------------------------------------------------------------------------------------------------------------------------------------------------------------------------------------------------------------------------------------------H-------------------------------------------------------------------------------------------------------------------------------------------------------------------------------------------------------------------------------------------------------------------------------------------------------------------------------------------------------------------------------------------------------------------------VYNAT---------------------------------------------------------------------------------------------------------------------------------------------------------------------------------------------------------------------------------------------------------------------------------------------------------------------------------------------------------------------------------------------------------------------------------------------------------------------------------------------------------------------------------------------------------------------------------------------------------------------------------------
H_vulgaris_1                                                     MGVS-----------------------------------------------------------------------------------------------------------------------------------------------------------------------------------------------------------------------------------------------------------------------------------------------------------------------------------------------------------------------------------------------------------------------------------------------------------------------------------------------------------------------------------------------------------------------------------------------------------------------------------------IM------------------------------------------------------------------------------------------------------------------------------------------------------------------------------------------------------------------------------------------------------------------------------------------------------------------------------------------------------------------------------------------------------------------------------------------------------------------------------------------------------------------------------------------------------------------------------------------------------------------------------------------------------------------------------------------------------------------------------------------------------------------------------------------------------------GVKNI---------------------------------------------------VLDLAISFLLFGA---CS--AQIFQYFI-----------------------------------------------------------------------------------------------VNNKDQT------------------------------------------------------------------------------------------------------------------------------------------------------------------------AKVIDTVKLP--------------------------TCTHL-----DQKDNVTLRG-GIKSGKFTKHGV-VKDMNTCIDACC--QDELCNVAFMPGTTCYTVNCYS--------------ETLCDAVPA----TPSHLAQG---SVQISH-------II-------RGGGN--------------------------------------------------------------------------GDDVDE------------------------------------FRKTNGVNR----------------------------------------------------------NSLP-------------------------------------------------------NGDQCVFSRVA---------------------------------------------YNQT------------------ISGGKQAGEIIDLGK--FVDIYDCAQK--------------------C----------CQHENCEVAQVRDHKCFA---------VDCFT----KELCVSEPVIYAT-------EPRA--------IVYMNKRNRKRQINKAHCE--------------------------------------------------------------------------------------------------------------------------------------------------------------------------------------------------------------------------------------------------------------------------------------------------------------------------------------------------------------------------------------------------------------------------PS------------------------------------------------------------------------------------------------------------------------------------------------------------------------------------------------------------------------------------C---------------------VNGICTNNNTCT----------------------------------------------------------------------------------------------------------------------------------------------------------------------------------------------------------------------------------------------------------------------------------------------------------------------------------------------------------------------------------------------------------------------CDVGY-KGLRCNEIEVIG------------------------SCDPECG---------------IY----------------------------------GSC-----------------------------------LSNDT------------------------------------------------------------CL----CEDGWEGYKCDKKLVCAK----ECVHGTCINKQKNTC--ICEVGWSGFLCNETTSDKLVVASSGEEVLFTD--------------------SDTEP------------------------------------------------------------------------------------ELDIKIHESPSVHETESVSALAVAICCGIAAAVLGTASVVFIARQI-LGRRSAV-----------------------------------------------------------------------------------------------------------------------------------------------------------------------------------------------------------------------------NYEYLNKPPNENV-----------------SNNYKKNEQKQKTHSKRYP---------------------------------------------
H_vulgaris_10                                                    MTHTKDHLY-------KKWWPLIILMLQQL---------------RGDVKSSCRITNIISGYYLKSG-INQPNIKKLGESDNLALCKKLSCKEDIYDFGLFDGKQCYGILCLHNTDKRCMLKRDGNADYTIFKIHAQSSPKRKKHDKYHSTKKSGYQISNNSLQITLKNKFVGNRTLVNQSHRTINVHKENKQLHRKHKKRREKRKAQIDADKHAVFQNMFLYNNQTELLTKKQLTKKPYFSTLTSLNPNFKLVSYSKPFNVYGFSTNQQTPPKKLLAVNPNSNEVSYSMPSFVSKEVLSENP--ALINSYIHPGTLSNGEKMLYSFTFPPLTNNYNKDLSTANFVIQESLSNSSNLLGESNVNKRMNIDSAAFSSFNKDQHQSFLNNLTKSNNLSEKKDSLVMLPVQ----------------NEIVQKAVQSSNYGSQNFDNRKGIISDVQPLRD-----FPTDTDLAV-----------EE------KDIIPSPD-----------------------------ELRKLDDQTMTAKD-----SVIDIPFSSKNQ-LQDLPVLQKGLFNGSKHTQAQTSNATLTRLHTPK------------KTYQVLLQQRKITGHSLYHHIPSISHTEESVVSDTDKKEPKFITENSNVK--STILKNSNVKSNLKSRFSSINNRDMVPRPSENVEKLIPENFQKSEIQRLLGPLDSFSFPNNLPIYNPSNSSILNFGNIHNVTSDTDDTDEYMMLDAQHLGFQTAASNDHSKNYDILNSGCVNPIGISQPALIKDFQFSASSSMENFPPSKARLLLKENGEEYSGSWCSSANSKMESMQP-FLQVDLGKRTMFCRLAI-QG----------DDNVRKWVKKFKVDYSDDGVKWDPYSEEGVA------KIFMGNEDEKDITFRTLKNPVVARYVRFKPIQWEGDSPCM--------RVEMFNA-----GMQGLENSVLRSTIPSVHFGLVV---DLDFEKMDELIALDKSSFGNNGFLHGGAKIFDTHSSCRHAVQIPIGSDIVIDGSVMKVHPRKAISIALWIQLNRVDGVHSIFDTVGRNSKHNLGQFHFEIVGGDVRWFHRNETESEIFNLITEQKLIKSHEWNHIAATYDSKTGA---TIIYINGTEQVRG------------------------KGQGLISKDWSEHVGIGQ-HKGVRFLDGQIDEFKIYDSAITAEHVDELASKCDFSRYYCGQTLTE--ETGSIFSPSYPDT-----------QNGPVECIWN-IQGDIGETVSLDMSQFKLGYK--SDCGKGNLEVRDKNSV---------------IGVYCGAS---ITPRKILSHSNQLTIKYSTDGAFKGEKFRIDFKVNRKKTKKNSVNHQCVASKTIGNVTLVGGVKA---------GNFTD-LGSVSNMEDCKDR--------------------CCN-LEECQVAFLIDDS---C--------YAV-KCASPQLCQPRRA----------------------------KSTALYPQLLYIKNRIK----------------------------------------------------------LP----F--------------------------------LS----------------------------------------------------------------------------------------------------------------ETTDPNINPSES------------------DIQAHKLCPHD-----EKLVNVTLVG-GIKSGNFTSHGT-VQNFEECLQYCC--LMNNCDLAFMVKQTCFSLKCAN--------------SEVCTVRPA----RPSVY------NPTVAF-------IK-----RNKAQTIST----------------------------------------------------------------------------------------------------------------------------------------------------FKAPTVS-------------------KVPALMPKVLP----------------------------------------------------IESNKAACKDMRLSK------------------------------------------VHHGVT------------------LSGGINAGEFTDKGH--VETMDECVER--------------------C----------CSSDSCNVAFVIKDTCFA---------VKCKS----YNDCNLKSAMSEY-------YNPR--------IVFVNWSPPKDLGES------------VPY---------LYEGCWHDFD--------------------------------------ISAFALPLLEGTSPIL----------NTLYKKRQDPVNDCSSVSQSRGYKVFAIQNGGACFSGPNAEQ-------TYKRYGK--------------------SDACKEGKGGP-------FANSVY----KLFDDGSVIA----------------------------------LGCWADLQD-------RSFRRMESNDPLLF------DSFESRADPIGTCARVATKMKIKYFAMQKGGQCFVAKDK----QKVN------------YNRYSPSRKCKYGLGGPMANDVYMLK----------LNFTDNPDVINKTKVQL--------------------PQDDIFP---GETVYKEEIAGNH------YIRYL-----YKATPPMNNVTLASAINAG---TFEDKGKM--DTISECIKACGVSPDCNVAF-----MLSSQCFN--VHCFSD-----------ETCRTKPAYSTIYKPELSYIKHRVIRKPRNK----------TEIAVKDKTCKAISEHTNVTFIAGINAGNFSDMGHTTTMDDCKARCCHD--------KD-------CNIAFKIEDDCYGV-----------RCYNKASCQMRPAKNAY-LFNPQMAVIRKINDSLEQAVEENITSPLVSLKIELTTTVSPQTTSSLSTTMKKCSGD----LWDEEVVRNS-----------------------------------------TLVGGINAGTFRDHGQVDSIGECMEYCCSESDCDLSFMIDQDCYTVK-CYSESVCLTRKAKPTAFTTLIAYKKAYKIAIRKANLTTLLKV----------YKYPSPEKELSSDIAYASLKSELLHPTILDMNRLTNVTEISLVEYINSLLNGTTPSSTFMFSSATN------VATP---------------------------------------------SFGSPKEHSC----KADPIIFNATLRMGMHSGLFTKLGRVKQMDDCIERCCHS---------SNADVAYMLGPFCFAVKCKTKE----------------------MCKPSPA---------------MYSDIKSLNLNPAISFLNKPGLLGLSGQSQTNSNEKGIC------------------ADSPIN------------YNVT-LRGGVHSGKFIELGEGINMRECVSK----------------------------------CC---------DTPLCDVAFMFSD----KCYAVGCFD---------------EASCQAVIAKPS--NLNPKLAYVTKYRPNTVLSLDSATSGILFDINNENPKTCDPETIEHGPVHVNKTLSGGMKYGYYSYLGKAYDIKSCLSKCCESGKCDMAYLVNKEQCFSVRCLTPELCEINDHPFKNKWIEISALVKHSETKKKKYQAVSVLPLLLVSLVVMTAGLTGLIWAILI--FVRRHKTKKQNEKTNDDEDDG--------------------------------------------------------------------------------------------------------------------------------------------------------------------------IP-----------------------------------------RPER------------------------------------------------------------------------------------
Aurelia_3                                                        ---------------------------------------------------------------------------------------------------------------------------------------------------------------------------------------------------------------------------------------------------------------------------------------------------------------------------------------------------------------------------------------------------------------------------------------------------------------------------------------------------E--------------------------------------------------------------PPTKVTFWYK--------------------------------------------------------------------------------------------------------------------------------------------------------------------------------------------------------------------------------------------------------------------------------------------------------------------------------------------------------------------------------------------------------------------------------------------------------------------------------------------------------------------------------------------------------------------------------------------------------------------------------------------------------------------------------------------------------------------------------------------------------------------------------------------------------------------------------------------------------------------------------------------SEFRH-LGQTNDVRACQQR--------------------CCE-KESCEIAFMIDGN---C--------YGV-HCFDQELCKIRKA----------------------------KSSKLSPMLSFVTREGMTPR------------------------------------------------------IIP---TF------------------------------------AQKPATATHAVTPQN--NAI------------------------------VNTPTVTKQP----------------------IAPP------------------------QAAAHQVAATA---------------------PVQKHCQRS-----DTHYNVTLVR-GMKSGNFTSRGV-VNNFDECFDKCC--NVDNCDAAFMVKRTCFSIKCFD--------------QEACKYKAA----RPSPF------NPTLAY-------VI-----REKPKTQ------------------------------------------------------------------------------------------------------------------------------------------------------VDAPATA--------------------------------------------------------------------------------KSAMVESSTCSKSRLSK------------------------------------------VYRNVT------------------LRDGINSGEFTDRGS--ISSMDDCVKQ--------------------C----------CADDNCNVAFVIKETCFT---------VKCKN----YDTCSLKSAMSQY-------YNPR--------IAYVNWSPPKENLGEGDNR----------Y---------DYKGCWRDFD--------------------------------------MSAFAIPLLEGTDPVL----------TGPYKKRDDPVNDCATVSQHRGYSVFAIQNGGACFSGPNADT-------TYKRYGP--------------------SETCKGGRGGA-------FANSVY----KLFDDGSVMS----------------------------------LGCWADLQD-------RAFRRLEKIDPMLQ------DGYSNRADPIGVCAKVAKKHESKLFALQKGGQCFISKGD-----------------PEAFKRYGPSRKCKYGLGGQMANDVYVVRDATS-----AVGSAANSGQLVTPSVQQ--------------------PETA-------KAVLKNNTGAESKTPEP-VIQAI-----TTTTPPPTT--------------------------------------------------------------------------------------------------------------------------------------------------------------------------------------------------------------------------------------------------------------------VTTTTPASTS---------------------------------------------------------------------------------------------------------------------------------TQTTTAVTTKS--------------------------------------------------------------------------------------------------------------------------------------------------------------------------------------------------------------------------------------------------------------VTTPTAG----------ATAVTAATTVQATTVSNAISKSDAA--------SKTGEDNSETLQPG-------EVVYKEQLTDTEHVKF--IYSAGTVVPNTT-LASGISAGTFTDKGSIESME------------------------------------------------------------------------------------------------------------------------------------------------------------------------------------------------------------------------------------------------------------------------------------------------------------------------------------------------------------------------------------------------------------------------------------------------------------------------------------------------------------------------------------------------------------------------------------------------------------------
Nematostella_7                                                   M----------------------------------------------------------------------------------QLCIRMCCEEKSCDVALMSGKNCYGVQCFSEMAC---------------------------------------------------------------------------------------------------------------------------RAVPVTKAPSSLMISHVTIKGEGAHENQTTTPTPHNLKCT-------------------VTDP--------------------------------------------------------KDGVTLNGGLKSGNFTDVGKVDGIS---TCTRLCCVSEKCDLALLIKNNCFLVSCFTADLC-------KTVKTETKNYRPT--------VAYVKRWTT----ALAEDSAMT--------------------LSTLPATDS---KLSCKNSDVKQNFTLKGGYRAGNFTDLGKVSNMSTCIRYCCGR-KDCDAAMMLEHN-CYAVRCY---SYELCRSVKARKSG-LL-RNLSPR------------LSYITSRS------EEVM-----------------PQRIP--IENGASCQ-PSVISYDVTLKGGIKA-------------------------------------------------------------GTFTPIGYVDTMQTCVSLCCQR-------------------SSC-------------DVAFMLKSTCYSIKCSSEEM-------------CEQVQARANEYSP-----RLSYIRRFTSSDVTKG---------KNKTIAGHSGNSS---NTNSVSDDHYCTESE--------IITNVTLRGGITAGRFRD---------------------------RGRVPGIKE--------------------CAEVCCIAKECDLAFMLEDRCFSVTCSSSSSCVAVAAKSSVF------RPAIVY--------------------------------IYARTIADASMNAGKRRRERFR--------------------------------------GRRADPESNT--DNLTKTKRRKRLFGGNQTEPVTDASLN-EKRLNE-RFREHRSVIDSNVEDSASTRRHHERFQV------HHSVIDSGTNES---------------TSTKRHH--ERFRAKHPTEPRK-----------VQARANEY------------SPRLSYIRRFTS--SDVTKEDDFM---------------------------------------------------------------------TEIGSVQPLTCDHGPIQTNVALRHELRS---------GKFWR-LGLADDMSTCIQL--------------------CCE-KEDCEMAMMPGQH---C--------YGV-DCFSEKHCEITGV----------------------------KPTNMTVQIARVRPIVE------------------------------------NPGIEKI----------------------------------------------------------------------------------------------------------------------------------------------------------------------------FDIEDPST--------------------KKELHCTHS-----PILTNVTVRG-GVKAGKFSDMGE-VAGMHMCTALCC--ERKSCDLAFMIGDTCIAVDCYR--------------EELCQAVRA----RPTSY------NPQIAY-------VR-----RRELQSS--------------------------------------------------------------------------------------------------------------------IRKANEL---------------------------PKAPILA---------------------HKIVSDRLP--------------------------------------------------HMTILKTSTCSSVKIH---------------------------------------------TNVT------------------LLGGIKSGNFTALGR--TKNMQECIGK--------------------S----------CDLPSGDMAFMLGNDCYS---------VTCYS----DRQCQVIPAQPSP-------FLPK--------LAFLKWAPKVNETETLVDD-------------------------------------------------------------------------------------------------------------------------------------------------------------------------------------------------------------------------------------------------------------------------------------------------------------------------------------------------------------------------------------------------------------------------------------------------------------------------------------------------------------------------------------------------------------------------------------------------------------------------------------------------------------------------------------------------------------------------------------------------------------------------------------------------------------------------------------------------------------------------------------------------------------------------------------------------------------------------------------------------------------------------------------------------------------------------------------------------------------------------------------------------------------------VKP--------------------------------------------------KRHIPRC------------------TRSHIL------------YNHT-VQGGLRAGNFTKIAEVDSIETCAAL----------------------------------CC---------AEETCDLALMLGE----NCYAGDCAS---------------RELCKPIP-----AYHKSEIAYITS-----------------------------------------------------------------------------------------------------------------------RKKADNNIDWSLWYLVVGSIAIGIGLMGIAWTVGTC--WKRTRRMRPKCEEADRFVM---------------DNHGDT-------------------------------------------------------------------------------------------LRSMQML-PH-------------GKYINQGPLFLSDTDSETED----------ELEAEPLPRK---------------SLQGPGTLN---------LLHSYGAPTNNVP----------------RMTNYQSF-QQEQADLAKA---------------------------------------RRAMQNL
Edwardsiella_2                                                   --------------------------------------------------------------------------------------------EKS-----------------------------------------------------------------------------------------------------------------------------------------------------------------------------------------------------------------------------------------------------------------------------------------------------------------------------------------------------------------------WK----------------------------------------------------------------------------------------------------------------------------------------------------------------------------------------------------------------------------------------------------------------------------------------------------------------------------------------------------------------------------------------------------------------------------------------------------------------------------------------------------------------------------------------------------------------FSV----------------------------------------------------------------------------------------------------------------------------------------------------------------------------------------------------------------------------------------------------------------------------------------------LGFLCVFSALPSGFTEEDLIV---------------------------------------------------------------------TEISSMRPLTCDHGPIQTNVALRHELRS---------GKFWR-LGLADDMNTCIQL--------------------CCE-KDDCEMAFMPGLH---C--------YGV-DCFSEKHCEVTGV----------------------------KPINMTVKIATVRPIVE------------------------------------NPGMGQI----------------------------------------------------------------------------------------------------------------------------------------------------------------------------VDVEDPST--------------------KKELHCTHS-----PILKNVTLRG-GVKAGKFSDMGE-VEGMHMCTALCC--ERRSCDLAFMIGDTCIAVDCYG--------------EELCQAVRA----RPTSY------NPQLAY-------IR-----RRELQSA--------------------------------------------------------------------------------------------------------------------LRKANVL---------------------------PEVPVRA---------------------HEIISDRLP--------------------------------------------------HMTILKTSTCSAVKIH---------------------------------------------TNVT------------------LLGGIKSGNFTALGR--AKNMQECIGK--------------------S----------CDLKTGDLAFMLGRDCYS---------ITCYS----ERQCQTIPAQPSR-------FLPK--------IAFLKWAPKENETESLLED-------------------------------------------------------------------------------------------------------------------------------------------------------------------------------------------------------------------------------------------------------------------------------------------------------------------------------------------------------------------------------------------------------------------------------------------------------------------------------------------------------------------------------------------------------------------------------------------------------------------------------------------------------------------------------------------------------------------------------------------------------------------------------------------------------------------------------------------------------------------------------------------------------------------------------------------------------------------------------------------------------------------------------------------------------------------------------------------------------------------------------------------------------------------HK---------------------------------------------------HRHIPRC------------------TRSHIL------------YNHT-VQGGLRAGNFTKIAEVDSIETCAAL----------------------------------CC---------AEQTCDLALMLGD----NCYAGDCAS---------------RELCKPIP-----AYHKSQIAYITS-----------------------------------------------------------------------------------------------------------------------RKRVENKIDWSLWYLIVGSIAIGIGALGIAWTVCTC--WQRSRKLRPKQEEADRFSMM--------------DNYGDS-------------------------------------------------------------------------------------------VRSMHMY-PQ-------------GKYINNGPLFLSDTESDSDE----------ELEAPPLPRK---------------TLQGPATLN---------MF-----PTNG---------------------NYPNYGLPQQADCSKA---------------------------------------RRAMQNL
A_palmata                                                        ------------------------------------------------------------------------------------------------------------------------------------------------------------------------------------------------------------------------------------------------------------------------------------------------------------------------------------------------------------------------------------------------------------------------------------------------------------------------------------------------------------------------------------------------------------------------------------------------------------------------------------------------------------------------------------------------------------------------------------------------------------------------------------------------------------------------------------------------------------------------------------------------------------------------------------------------------------------------------------------------------------------------------------------------------------------------------------------------------------------------------------------------------------------------------------------------------------------------------------------------------------------------------------------------------------------------------------------------------------------------------------------------------------------------------------------------------------------------------------MEACVNL--------------------CCK-RNTCDIALMLRDS---C--------YSI-TCASEELCEEVPA----------------------------PSSNFYPRLSYVRRDIE---------------------------------GHGKKGYQQT------------------------------------------------------------KP----------------------------------------------------------------------------------------------------------ESPGHNIDNADDL-----------------DTKEEGYCTNS-----EVMGNVTLRG-GITTGRFQDRGK-VPNMRACVEICC--ISKTCDVAFMLKNYCFSVTCLN--------------ERLCEAVKA----RSSIY------SPRLVY-------IY-----ARTKSEV------------------------------------------------------------------------------------------------------------------------------------------------------TDTPVNT-------------------------------------------------------------P------------------QRKRLKRRTTPEEFIK---------------------------------------------NSTT-------------------------------------NIKRSEGK-DR-------------------------------------------------------FKCRM-----------------------------------------------------------------------------------------------------------------------------------------------------------------------------------------------------------------------------------------------------------------------------------------------------------------------------------------------------------------------------------------------------------------------------------------------------------------------------------------------------------------------------------------------------------------------------------------------------------------------------------------------------------------------------------------------------------------------------------------------------------------------------------------------------------------------------------------------------------------------------------------------HRK---------------------------------------------------------------------------------------------------------------------------------------------------------------------------------------------------------------------------------------------------------------------------------------------------------------------------------------------------------------------------------------------------------------------------------------------------------------------------------------------------------------------------------------------------------------------------------------------------------------------------------------------------------------------------------------------------------------------------------LKRRSKYKRFAKK---------------------------------------------------------------------------------------------------------------------------------------------------------------------------------------------------------------------------------------------------------------------------------------------------------------------
H_vulgaris_5                                                     MIKH-------------------------------------------------------------------------------------------------------------------------------------------------------------------------------------------------------------------------------------------------------------------------------------------------------------------------------------------------------------------------------------------------------------------------------------------------------------------------------------------------------------------------------------------SFYKLFDCKTCFKF-----RLTRVNFKF----------------------------------------------------YYLMI---NY----IY-------------------------------------------------------------------------------------------------------------------------------------------------------------------------------------------------------------------------------------------------------------------------------------------FMGAS------------------------------------------VENLN-------------------------------------------------------------------------------------------------------------------------------------------------------------------------------------------------------------------------------------------------------------------------------------------------------------------------------------------------------------------------------------------------------------------------------------KISSSSQPRRCTYENVLANHTFIRNKQA---------GIFTH-LGHTTNIHECKAL--------------------CCK-QTDCDVAFMPENH---C--------YAV-SCFSDQHCATTPA----------------------------NAENFNVQLVKVRRVVIP------------------------------DPGATAPGEEDI----IRSSL------------------------------------------------------------------------------------------------------PGLQKDE----------------------DINK------------------------KEEVEVQSLNL---------------------YEELLCTHS-----PILYNVTLKG-GSKGGQFTDLGL-VENMEICIELCC--EIKECDLSFMIDSTCIAVHCSN--------------EELCQTVKA----KPSTK------SPKIAY-------IR-----RKEKAHK-------------------------------------------------------------------------HRASLH-------PQLVQP------------------------IVKFHEK------------------------------P------------------------------------------------------------------------------------APVLRPSTCQARKIY---------------------------------------------NNAT------------------LIGGMRAGNYTSLGK--ATHLQDCIGR--------------------A----------CDLNEGHLAIMLGQYCYS---------VTCKN----QRICQTVPAIPSH-------LKPK--------VAYLAWTQ-------------------------------------------------------------------------------------------------------------------------------------------------------------------------------------------------------------------------------------------------------------------------------------------------------------------------------------------------------------------------------------------------------------------------------------------------------------------------------------------------------------------------------------------------------------------------------------------------------------------------------------------------------------------------------------------------------------------------------------------------------------------------------------------------------------------------------------------------------------------------------------------------------------------------------------------------------------------------------------------------------------------------------------------------------------------------------------------------------------------------------------------------------------------------------EPIE--------------------------QDTIT--NMAESDFF-----VNHKRYPKC------------------KRSHIM------------YNHT-LKGGLRAGNFSMLASVDDIEVCAAL----------------------------------CC---------EEKDCDLALMIGD----NCYAGDCAS---------------PELCSAVPVPAG-AAQRSQIAYITA------------------------PG------------------------------------------------------------------------------------------RKKSEDRWENSDWSMVYLIVSGLVIGISLLGTAWTVCLC-ALRRNQRKLLKRKKENLSKL----------------------------------------------------------------------------------------------------------------VRVER------------------STSMKDLPL--------------------------------------------------------------NEDLMLKDEPIGTS-----------------SRNSFN-----------------------------------------------------------
H_vulgaris_8                                                     MLCH--------------------------------------------------------------------------------------------------------------------------------------------------------------------------------------------------------------------------------------------------------------------------------------------------------------ILLLVLSMNSLE-----------------------------------------------------------------------------------------------------------------------------------------------------------------------------------------------------------------------------------------AFFK---------------------------------------------------SYST---------TNIF-----------------------------------------------------------------------------------------------------------------------------------------------------------------------------------------------------------------------------------------------------------------------------------------------------------------------------------------------------------------------------------------------------------------------------------------------------------------------------------------------------------------------------------------------------------------------------------------------------------------------------------------------------PFK----------------------------------------------------------------------------------------------------------------------------WRRTITSDVSCTQSPIQYNVTLKGGIEA---------GYFRK-LAEHVAMQLCVEL--------------------CCE-EKGCDVAFMSGKN---C--------YGV-QCFNEEMCKGLPAK---------------------------KQLSEELMMAHVTFKGES-----------------------------------VVSTEQF--------------------------------------------------------------------------------------------------------------------------------------------------------------------------------------------------------TEKLQCLAT-----KINTGVTLRG-GLNAGNYTDVGT-VLDMSMCVKLCC--VSEKCDVALMINQSCFIVTCYS--------------KKKCEMVKS----FTNIY------RPTLAY-------VK-----RKREPRK-------------------------------------------------------------------------SEASLKML-------------------------------------------------------------------------------------------------------------------------------------------------------------QNHNNQLVCKNGQVF---------------------------------------------YNTT------------------LKGGYQAGNYTNFGK--VSNMSICVRM--------------------C----------CGNRDCDAAFMLENNCFA---------VACRN----ADNCSPVHAKASSS---LAALNPR--------LSYITSRSEEVFIRDQITP----------------------------------------------------------------------------------------------------------------------------------------------------------------------------------------------------------------------------------------------------------------------------------------------------------------------------------------------------------------------------------------------------------------------------------------------------------------------------------------------------------------------------------------------------------------------------------------------------DGTCHAGIISYDVSLKGGSAAGNFTPHGNIGSMEKCIYKCCQS--------EG-------CSVAMMLRDTCFTV-----------VCARDELCEKKQTPTSS-NFNPKIAYVFKNKIR--------------------RPTFSPVKEPHYNHKKKSPKKT----LLAEQLY------------------------------------------------------------------------ALTNSPTSFISQLEAFPVTTSSAYHSTMTSLHSTTKKSTLTSKTPKIKISI------------------------PHHDNESLSNAIYKS-----------SSNDLIK--------------NFEPPDDSFL-------------------------------------------------------------NFFLEREQNV----NNQTSSFNETLNLK------------------CDRDCIN---------NEADFQY--------------------------------------SKPRLEGVINVTKSFKKTSKNAY-ETNADSVNDTLS--SVTSIRASLKKNVTLVEDDPNC------------------KSSEVF------------YNVT-LRGGLRSGKFKDRGEMEDIRQCVKI----------------------------------CC---------LLENCDLAFMLSK----TCFTVDCID---------------DSLCDAVPARST-----------------------------------------------------------------------------------------------------------------------------------------------------------------IYSPSIC-------------------------------------------------------------------------------------------------------------------------------------------------------------------------------------------------------------------------------------YVYVKNTPNTET----------------------------------------------------------------------------------
H_vulgaris_syn_H_ma                                              MSSGTFHTL-------------------------------------------------------------------------------------------------------------------------------------------------------------------------------------------------------------------------------------------------------------------GSTP---------------------------------------------------------------------------------------------------------------------------------------------------------------------------------------------------------------------------------------------------------------------NMETCVDLCCSM-NVCGVAFRHKGN-CYGVEC-------------------------------------------------------------------------------------------------------------------------------------------------------------------------------------------------------------------------------------------------------------------------------------------------------------------------------------------------------------------------------------------------------------------------------------------------------------------------------------------------------------------------------------------------------------------------------------------------------------------------------NSNKSCDSIAADFQSHMDVEISH--------------------------------------------------------------------------------------------------------------------------------------------------------------------------------VRAGHTTVNATELDKAGKCQPSAVFKEVTLKGGINA---------GTYKD-IGGVSTMEECQAK--------------------CCD-FPACDLAFMLAGS---C--------YLV-GCYDQKQCTMQPA----------------------------KESKFHPMISYVTRWNG-----------------------------------------------------------------------------------------------------------------------------------------------------------------------------------------------------------------------EVLLQEK---------------------GVQNVCPKP-----VPKTHVTLKG-GLQAGDFTDVGK-VSNIEQCYDICC--QQEKCNLAFMLGQNCFSVVCKE--------------NDLCDTVTA----QPSIF------NPQIAY-------VT-----SRERVKN-------------------------------------------------------------------------TKSDISR-------------------------------------------------------------------------P---------------------------------------------------------------------I-------------KPATGVAGDCPVTKVL---------------------------------------------DHMT------------------LKGGVDAGAYKDHGK--VKDMDICRRI--------------------C----------CEMTECHLAFMLGSNCFS---------VKCAS----VDACRAQKAKPSA-------YYPKKHKIGKF-LKYFEKV-----------------------------------------------------------------------------------------------------------------------------------------------------------------------------------------------------------------------------------------------------------------------------------------------------------------------------------------------------------------------------------------------------------------------------------------------------------------------------------------------------------------------------------------------------------------------------------------------------------------------------------------------------------------------------------------------------------------------------------------------------------------------------------------------------------------------------------------------------------------------------------------------------------------------------------------------------------------------------------------------------------------------------------------------------------------------------------------------------------------------------------------------------------------------------------------------------------------------------------------------------------------------------------------------------------------------------------------------CA-------------------------------------------------------------------------------------------------------------------------------------------------------------------------------------------------------------------------------------------------------------------------------------------------------------------------------------------------------------------------------------------------------------------------------------------------------------------------------------------------------------------------------------------------------------------------
Edwarsiella_4                                                    -----------------------------------------------------------------------------------------------------------------------------------------------------------------------------------------------------------------------------------------------------------------------------------------------------------------------------------------------------------------------------------------------------------------------------------------------------------------------------------------------------------------------------------------------------------------------------------------------------------------------------------------------------------------------------------------------------------------------------------------------------------------------------------------------------------------------------------------------------------------------------------------------------------------------------------------------------------------------------------------------------------------------------------------------------------------------------------------------------------------------------------------------------------------------------------------------------------------------------------------------------------------------------------------------------------------------------------------------------------------------------------------------------------------------------------------------------------GINA---------GSYKD-VGAVKDVNECADR--------------------CCG-YAQCDVAFMLRDR---C--------YLV-GCADGKKCQLQKA----------------------------KASPYNPSIVYVSRWNS-------------------------------------EGVKHT----------------------------------------------------------------------------------------------------------------------------------------------------------------------------INVQDDI---------------------QANYMCSAM-----KLMTKVTLKG-GLKAGDFTDTGK-AGSIGECYDLCC--QQPSCNLAFMLGQNCFSVKCFN--------------KDLCSTIPA----QPSIF------NPQIAY-------VW-----NRKGITN-----------------------ADKVA--------------------------------------------AAKTDVPK-------------------------------------------------------------------------P-----------------------------------------------------------------------------------------APKCPNTKIQ---------------------------------------------DQVT------------------LVGGLNAGSFHDNGK--VKDMTQCRRI--------------------C----------CEKPKCNLAFMLGVSCFS---------VTCKS----VALCKTQPAKPSQ-------FSPK--------ISYVRAVGSNDFLSSDVSP-----------------------------------------------------------------------------------------------------------------------------------------------------------------------------------GSV---------------------------------------------------------------------------------------------------------------------------------------------------------------TPPV-----------------------------------------------------------------PAA--------------------------VITTL---TTITTTPPPR-----------------------------------------------------------------------------------------------------------------------------------------------------------------------------------------------------------------------------------------------------------------------------------------------------------------------------------------------------------------------------------------------------------------------------------------------------------------------------------------------------------------------------------------------------------------------------------------------------------------------------------------------------------------------------------------TTKPVQP-------------------------------------------------------------------------------------------------------------------------------------------------------------------------------------------------------------------VVTKPAQ-------------------------------------------------------------------------------------------------------------------------------------------------------------------------------------------------------------------------------------------------------------------------------------------------------------------------------------------PV---------------------------VPS------------------------------------LSSTPPQPALMAG-------------------------------------------------------------------------------
Polypodium                                                       -------------------------------------------------------------------------------------------------------------------------------------------------------------------------------------------------------------------------------------------------------------------------------------------------------------------------------------------------------------------------------------------------------------------------------------------------------------------------------------------------------------------------------------------------------GKCIR---GRAALATYAFVSQG--CFGNNDA---LFTKNIVTSAR---------------------------------------PDMY------------------------------------------------------------------------------------------------------------------------------------------------------------------------------------------------------SW---------------------------------------------------------------------------------IILLGLM-----------------------------------------------------------------------------------------------------------------------------------------------------------------------------------------------------------------------------------------------------------------------------------------------------------------------------------------------------PVV----------------------------------------------------------------------------------------------------------------------------LTITPSMAGKCIWGQVYDGVTLAGGVHA---------GIYKE-SGTVSSMFECQRR--------------------CCD-APTCDVALMLSGV---C--------YTV-SCHDAKGCGMEPS----------------------------RKTNMLSSVSYITRWNE-------------------------------------EGVKRT--------------------VF--------------------------------------------------------------------------------------------------------------------------------------------------------LEASS---------------------GLQMTCNPM-----LLLRQVTLTG-GLTSGEFTDLGR-VTSMENCYESCC--QRPDCDLAFMLAQNCFNVRCAD--------------KSHCATIPA----QPSIF------DPQLAY-------VT-----SRQVAGS--------------IR--------------------PQIPDNTP-VAVA-----------------------LNRPDLLQT----AADMSSNVV-----DNFPPPFG---------VQAMHNGAAPNQMS---------------LLEGMPDNPISMAWGPTPDTVFDMQGGEMQRLPPPALKESLP------------------------------------------------GSNSVVAAPSKCPITRIF---------------------------------------------AKAS------------------LKGDLRAGEIIEEAH--ALDTNACRQK--------------------C----------CDRAGCHVAMFNNQKCYS---------VRCYN----VELCKIAYGNPDPRST----------------IQYVRQVGNNEFLPEDQATAA-----------------------------------------------------------------------------------------------------KVNMRSTIAQV------------------------------------------------------------------------------------------QVVS----------------------------------------------------------VNPMVS------------------------------------GRSSVGR-------------------------------------------------------------------------------------------------------------------------------------------------------------------------------------------------------------------------------------------------------------------------SSACNSSPVLLNTTLKAGRKSGIFQDHGSVTSIQHCVDLCCNQ--------SD-------CHVALTLGNSCYGI-----------TCKNKDTCATVPSTNSK--YDSKIVFVRQPPES--------------------KAATSPAAKP-------------------------------------------------------------------------------------------------------------------SGAGMAAGSDPANVSRPSAQSASAR-------------------------------CHDAEKA------------------NGKELTK----------------------------------------------------------GRKAGRW----------------------------------RAASEVNNA--------------------GGCLERCCHD---------DKCDIMVFSGASCHLVECAAQSECSLRSADVVEKDTQVYIMKRLHSKPE--------------------DVASPSQNDQESEYQMQQ-----PQAAFAREQPSSC------------------QDVDTL------------QNHS-FRGGSRLATLVELGSVKEMNKCVGM----------------------------------CC---------ERPDCDAAYLRNG----HCFSVLCHD---------------VSQCREATVPSK-IGETAHIAFMAK-----------------------------------------------------------------------------------------------------------------------VTSANSTQDWKVVYIVLGVLCVIFLVGSVVWGVCS--LQKSPH-----------------------------SGSGTLI------------------------------------------------------------------------------------------------------------------------PL---------------------EISIAVIPRE--------W------------------------------KPQSSF----------------------------------------------------------------------------------
Clytia                                                           LLQYND-----------------------------------------------VVGNV--------------------------------------------------------------------------------------------------------------------------------------------------------------------------------------------------------------------------------------------------------------------------------------------------------------------------------------------------------------------------------------------------------------------------------------------------------------------------------------------------------NKSGFGFKME----------------------------------RPI------------LIYAAIC-------------------------------------------------------------------------------------------------------------------------------------------------------------------------------------------------------------------------------------------------------------------------------------------------------------------------------------------------------------------------------------------------------------------------------------------------------------CWICII----------------------------------------------------------------------------------------------------------------------------------------------------------------------------------------------------------------------------------------------------------------------------------------------------------------------------SSHTVLEEFYCKDSNVEYGRSLKGGNAA---------GFFDN-YGKTKNIQECTLK--------------------CCD-AKKCNVAVMDGRTK-IC--------MGV-RCFNETSCSTVPA----------------------------TKGEEELQIAQLTGRSL---------------------------------DKNVTIDKKT----------------------------------------------------------------------------------------------------------------------------------------------------------------------------AKLKSN----------------------FTEDRCPTN-----EIMYNMKLSG-GLHAGRFTDIGR-VRSIKTCVRYCC-GDATECDLAFMLGKRCYLVKCYN--------------EEKCSPLPA----SDYSF------EQKMAF-------VSPWLFDKRKKIMK--------------------------------------VPSG-----------------------------------------------------------------------------------------------------------------------------------------------------------------------------------------------------LQQHHLQCTQSKVY---------------------------------------------EKSK------------------LFGGNDA--------------------------------------------------------------------------------------------------------------------------------------------------------------------------------------------------------------------------------------------------------------------------------------------------------------------------------------------------------------------------------------------------------------------------------------------------------------------------------------------------------------------------------------------------------------------------------------------------------------------------------------------------------------------------------------------------------------------------------------------------------------------------------------------------------------------------------------------------------------------------------------------------------------------------------------------------------------------------------------------------------------------------------------------------------------------------------------------------------------------------------------------------------------------------------------------------------------------------------------------------------------------------------------------------------------------------------------------------------------------------------------------------------------------------------------------------------------------------------------------------------------------------------------------------------------------------------------------------------------------------------------------------------------------------------------------------------------------------------------------------------------------------------------------------------------------------------------------------------------------------------------------------------------------------------------------------------------------------------------------------------------------------------------------------------
H_vulgaris_9                                                     -------------------------------------------------------------------------------------------------------------------------------------------------------------------------------------------------------------------------------------------------------------------------------------------------------------------------------------------------------------------------------------------------------------------------------------------------------------------------------------------------------------------------------------------------------------------MEAWGFIL--------------------------------------------------FVY-----------------------------------------------------------------------------------------------------------------------------------------------------------------------------------------------------------------------------------------------------------------------------------------------------------------------------------------------------------------------------------------------------------------------------------------------------------------LLGLTV----------------------------------------------------------------------------------------------------------------------------------------------------------------------------------------------------------------------------------------------------------------------------------------------------------------------------DAHTILEEYYCKDSTIEYGKSLKAGNAA---------GLFDN-YGTVKNIQECTLK--------------------CCD-KKRCDIAMLEGKTK-LC--------IGV-RCFNSSSCASVPA----------------------------APGEEELQIARITERGM----------------------------------GNFTIDKKT----------------------------------------------------------------------------------------------------------------------------------------------------------------------------KKLKTH----------------------EVESRCPHN-----EVLYNMKLTG-GLQAGKFTDIGR-VKSIKTCIRYCC-SDITKCDLAFMLGKRCYLVKCYS--------------EEKCVPLPA----SDYVF------EQKMAF-------VSPWLFEKEKKLIK--------------------------------------VPSG-----------------------------------------------------------------------------------------------------------------------------------------------------------------------------------------------------LQQHHLQCTQSKIY---------------------------------------------SKSK------------------LLGGTNAGKYTHIGK---EKMHTCNRR--------------------C----------CESQDCDLAYVFGKDCFL---------VKCFN----EEGCRVVPDEDSINDKDSSALEKQ--------VQYIIKRQFGVHLNEDGDII------------------------------------------------------------------------------------------------------------------------------------------------------------------------------------------------------------------------------------------------------------------------------------------------------------------------------------------------------------------------------------------------------------------------------------------------------------------------------------------------------------------------------------------------------------------------------------------------------------------------------------------------------------------------------------------------------------------------------------------------------------------------------------------------------------------------------------------------------------------------------------------------------------------------------------------------------------------------------------------------------------------------------------------------------------------------------------------------------------------------------------------------------------------------------------------------------------------------EKKDEC------------------SLDGEI------------RNGTVLEKGMLAGNLKTQHGVNNMTNCIDR----------------------------------CC---------KEKKCHVALMLGK----NCYSMECMD---------------ANACKSKTAPEKMKNENPVIAYVKR--------------------------------------------------------------------------------------------------------------------------------------------------------------------------------------------------G-----------------------------------------------------------------------------------------------------------------------------------------------------------------------------------------------ENTMAPHK------------------------------------------------------------------------------------
A_millepora                                                      ------------------------------------------------------------------------------------------------------------------------------------------------------------------------------------------------------------------------------------------------------------------------------------------------------------------------------------------------------------------------------------------------------------------------------------------------------------------------------------------------------------------------------------------------------------------------------------------------------------------------------------------------------------------------------------------------------------------------------------------------------------------------------------------------------------------------------------------------------------------------------------------------------------------------------------------------------------------------------------------------------------------------------------------------------------------------------------------------------------------------------------------------------------------------------------------------------------------------------------------------------------------------------------------------------------------------------------------------------------------------------------------------------------------------------------------------------------------------------------------------------------------------------------------------------------------------------------------------------------------------------------------------------------------------------------------------------------------------------------------------------------------------------------------------------------------------------------------------------------------------------------------GKFTDIGK-VKSIKTCIRYCCESKVQPCDLAFMLSDRCYLVKCYS--------------EERCQALPA--RNSEHAF------NQKMAF-------VAPWLYEKGKKTVK--------------------------------------IPSG-----------------------------------------------------------------------------------------------------------------------------------------------------------------------------------------------------QSPHHLQCIQSKLY---------------------------------------------TESL------------------LLDGPNAGRFSDVGR--VANPHICTRL--------------------C----------CEDPSCDLAYMFGRSCFL---------VRCNS----ERSCRTIPDEEAM--RTNNTFKRS--------IQYIVKRKFGVKLRDDGTPV-------------------------------------------------------------------------------------------------------------------------------------------------------------------------------------------------------------------------------------------------------------------------------------------------------------------------------------------------------------------------------------------------------------------------------------------------------------------------------------------------------------------------------------------------------------------------------------------------------------------------------------------------------------------------------------------------------------------------------------------------------------------------------------------------------------------------------------------------------------------------------------------------------------------------------------------------------------------------------------------------------------------------------------------------------------------------------------------------------------------------------------------------------------------------------------------------------------------MTTEQNKEQIC------------------QLDGEI------------RNKTVLRAGMLSGKLTHHKGVKDMTSCITR----------------------------------CC---------SNDKCHVAMMMAG----KCFSVFC----------------------------------------------------------------------------------------------------------------------------------------------------------------------------------------------------------------------------------------------------------------------------------------------------------------------------------------------------------------------------------------------------------------------------------------------------------------------------------------------------------------------------------------
Edwardsiella_1                                                   KTSK--------------------------------------------------------------------------------------------------------------------------------------------------------------------------------------------------------------------------------------------------------------------------------------------------------------------------------------------------------------------------------------------------------------------------------------------------------------------------------------------------------------------------------------------------------------KKPSGAFDT------------------------------------------------------------------IF-----------------------------------------------------------------------------------------------------------------------------------------------------------------------------------------------------------------------------------------G---------------------------------------------------------------------------------------------------------------------------------------------------------------------------------------------------------------------------------------------------------------------------------------------------------------------------------------------------------------------------------------------------------------------------------------------------------------------------------------------------------------------------------------------GDDNDDKCMRTKVLNDVTLKGGKKS---------GKFKD-HGDVKNMEACKKL--------------------CCE-DDECNLAFMLENT---C--------YTV-TCKNKDLCDHTPA----------------------------PPSEYRPRVSYVRPLDD--------------------------------------GDKET----------------------------------------------------------------------------------------------------------------------------------------------------------------------------ENLQKIPKV-------------------PKNLRCKPS-----NITNDKTLSG-GMGKKNFTIIHD-VDNMGECMTECC--HKKKCDVAYYVDSMCYAVSCTT--------------KSACKPVSG----KGKGK------VPLISA-------ML----MRPHDEDD-------------------------------------------------------------------------ATTDLA-------TEVEGE--------------------DEDKSSESEEVTNL----------------------------------------------------------------------------------------------------------------QEQGPKQHCTGSRIS---------------------------------------------SDVM------------------LRGNKAGGNFTSMGK--VDNIKMCIAL--------------------C----------CTRPRCDIAYIENNKCFA---------VHCTD----GVLCQTKAQPPDL------GMNVK--------LAYMDRN-------------------------------------------------------------------------------------------------------------------------------------------------------------------------------------------------------------------------------------------------------------------------------------------------------------------------------------------------------------------------------------------------------------------------------------------------------------------------------------------------------------------------------------------------------------------------------------------------------------------------------------------------------------------------------------------------------------------------------------------------------------------------------------------------------------------------------------------------------------------------------------------------------------------------------------------------------------------------------------------------------------------------------------------------------------------------------------------------------------------------------------------------------------------------------RGPV---------------------------------------------------------------------------------------------------------------------------------------------------------------------------------------------------------------------------------------------------------------------------------------------------------------------------------------------------------------------KERDWMIVYIIVGSLAFAAGLGGVVWAACIC--TKRNEVMKQRRLLEDEEDE---------------DDEM--------------------------------------------------------------------------------------------------------------------------------------------------------LP-----------------------------------------KPTQTRY--------------------------------------------------------------------------RTPMHRY
Pocillopora                                                      ------------------------------------------------------------------------------------------------------------------------------------------------------------------------------------------------------------------------------------------------------------------------------------------------------------------------------------------------------------------------------------------------------------------------------------------------------------------------------------------------------------------------------------------------------------------------------------------------------------------------------------------------------------------------------------------------------------------------------------------------------------------------------------------------------------------------------------------------------------------------------------------------------------------------------------------------------------------------------------------------------------------------------------------------------------------------------------------------------------------------------------------------------------------------------------------------------------------------------------------------------------------------------------------------------------------------------------------------------------------------------------------------------------------------------------------------------------------------------------------------------------------------------------------------------------------------------------------------------------------------------------------------------------------------------------------------------------------------------------------------------------------------------------------------------------------------------------------------------------------------------------------------------MEVCMLLCC--ELDRCQAAFLAGKNCYSVTCFT--------------DNHCATAPA----LNNKW------QPVVAF-------VK-----RLHKAVH--------------------------------------------------------------------------------------------------------------------VEAAH---------------------------------------------------------------------------------------------------------------------------------------------------------------------------------DGNT------------------IIDAXDAGK----------------------------------------------------------------------------------------------------------------------------------------------------------------------------------------------------------------------------------------------------------------------------------------------------------------------------------------------------------------------------------------------------------------------------------------------------------------------------------------------------------------------------------------------------------------------------------------------------------------------------------------------------------------------------------------------------------------------------------------------------------------------------------------------------------------------------------------------------------------------------------------------------------------------------------------------------------------------------------------------------------------------------------------------------------------------------------------------------------------------------------------------------------------------------------------------------------------------------------------------------------------------------------------------------------------------------------------------------------------------------------------------------------------------------------------------------------------------------------------------------------------------------------------------------------------------------------------------------------------------------------------------------------------------------------------------------------------------------------------------------------------------------------------------------------------------------------------------------------------------------------------------------------------------------------------------------------------------------------------NWG-----------------------------------------------------------
Aurelia_1                                                        M----------------------------------------------------------------------------------------------------------------------------------------------------------------------------------------------------------------------------------------------------------------------------------------------------------------------------------------------------------------------------------------------------------------------------------------------------------------------------------------------------------------------------------------------------------------------AF----------------------------------------------------------------------------------------------------------------------------------------------------------------------------------------------------------------------------------------------------------------------------------------------------------------------------------------------------------------------------------------------------------------------------------------------------------------------------------------------------------------------------------------------------------------------------------------------------------------------------------------------------------------------------------------------------------------------------------------------------------------------------------------------------------------------------------------------------------------------------------------------------------------------------------------------------------C-----------------------------------------------------QRRQISPSI----------------------------------------------------------------------------------------------------------------------------------------------------------------------------------------------------------------------------VSAEKTEKPAG--------------------DEKKSCTKQ-----PTIKDKSLKG-GKKSGKFRYFKN-IKNIDNCIAKCC-TMNSNCDAAYMEGGKCFTVSCFK--------------KSLCMAVDK----RPKDV------TPVIAY-------MDHFL-NKPEEAES-------------------------------------------------------------------------AESDQGID-----------------------------------LAEESKL------------------------------------------------------------------------------------------------------------------LGHSTENNACNNVEIA---------------------------------------------HNVT------------------LKGGTRAGIFKEVGR--MVDMKKCVSS--------------------C----------CDKPDCDIAYLLNGHCFS---------VQCLD----GSLCQATAEPAKA------GDTVA--------LAYMNKAGLGEYKRD---------------------------------------------------------------------------------------------------------------------------------------------------------------------------------------------------------------------------------------------------------------------------------------------------------------------------------------------------------------------------------------------------------------------------------------------------------------------------------------------------------------------------------------------------------------------------------------------------------------------------------------------------------------------------------------------------------------------------------------------------------------------------------------------------------------------------------------------------------------------------------------------------------------------------------------------------------------------------------------------------------------------------------------------------------------------------------------------------------------------------------------------------------------------------------------------------------------------------------------------------------------FF-------------------------------------------------------------------------------------------------------------------------------------------------------------------------------------------------------------------------------------------------------------------------------------------------------------------------------------------------------------------------------------------------------------------------------------------------------------------------------------------------------------------------------------------------------------------------------------------------------------------------------------------------
Nematostella_8                                                   ------------------------------------------------------------------------------------------------------------------------------------------------------------------------------------------------------------------------------------------------------------------------------------------------------------------------------------------------------------------------------------------------------------------------------------------------------------------------------------------------------------------------------------------------------------------------------------------------------------------------------------------------------------------------------------------------------------------------------------------------------------------------------------------------------------------------------------------------------------------------------------------------------------------------------------------------------------------------------------------------------------------------------------------------------------------------------------------------------------------------------------------------------------------------------------------------------------------------------------------------------------------------------------------------------------------------------------------------------------------------------------------------------------------------------------------------------------------------------------------------------------------------------------------------------------------------------------------------------------------------------------------------------------------------------------------------------------------------------------------------------------------------------------------------------------------------------------------------------------------------------------------------------MQICIKLCC--RRPKCDLAFVVRDVCYSVTCFN--------------STACHTVKA---HKASEF------HPQVAF-------IF-------RGLKP--------------------------------------------------------------------------GNDLD----------------------------------------------------------------------------------------------------------------------------------------------------------------------------IG---------------------------------------------SHKT------------------LKDKLR----EDLKY--VPQVQQAQTT--------------------S----------AISEKSGDALIKETYAPT---------NRIWH----GKSASEINLSQSG-------HNTRQ-------NKYIPSQNMGNQKHG------------------------------------------------------------------------------------------------------------------------------------------------------------------------------------------------------------------------------------------------------------------------------------------------------------------------------------------------------------------------------------------------------------------------------------------------------------------------------------------------------------------------------------------------------------------------------------------------------------------------------------------------------------------------------------------------------------------------------------------------------------------------------------------------------------------------------------------------------------------------------------------------------------------------------------------------------------------------------------------------------------------------------------------------------------------------------------------------------------------------------------------------------------------------IP--------------------------------------------------------------------------------------------------------------------------------------------------------------------------------------------------------------------------------------------------------------------------------------------------------------------------------------------------------------------------------------------GT------------------------------------------------------------------------------------------------------------------------------------------------------------------------------------------------------------------------------------------------------------------------------------------------------------------------------------------
H_vulgaris_7                                                     MSVN--------------------VNLE-------------------------KISNL----------------------------------------------------------------------------------------------------------------------------------------------------------------------------------------------------------------------------------------------------PWITFILLLI-------------------------------------------------------------------------------------------------------------------------------------------------------------------------------------------------------------------------------------CSAR------AF----------------------------------------------------------------------------------------------------------------------------------------------------------------------------------------------------------------------------------------------------------------------------------------------------------------------------------------------------------------------------------------------------------------------------------------------------------------------------------------------------------------------------------------------------------------------------------------------------------------------------------------------------------------------------------------------------------------------------------------------------------------------------------------------------------------------------------------------------------SMKPSSGDWTCNANLILSNRTLSGGIQA---------GQFKK-VGEVLGMSECIKY--------------------CCD-DEKCNVALMAKSN---C--------YLV-SCNNDALCQPVPA----------------------------QSTDFSPSLSFVQHKKQ--------------------------------------NQKKL--------------VLPELHTF--------------------------------LTE----PERPLSRIHSQNNINEI-------------------------------LYPFDKKNV--DYNNRLKGLSM-----------------NHA-----------------MMILNDTSNQK---------------------VIADGCFQS-----TIYRSVSLLY-GPNSGDFFDYGK-IGDMRQCVNLCC--KDRQCNVAFMVDTTCYTVSCYT--------------LEKCVMVPA---SKTAKL------TSQLAY-------VI-----KKTDVNR--------------------------------------------------------------------------QEKLK---------ISKE-------------------HERFLIEKRKETEHRQKIKEKNWQLHKNKDEYFG---------------------------------------SLN----------------------------------------KISLI--EESNVPEGLTKKCRHNKVM---------------------------------------------TNHA------------------MVEGQKAGVYTFRGV--TPGFNACLDL--------------------C----------CADLFCDAAFLLGKRCYS---------IQCYK----NKLCTSKQAKSKS-------VRSM--------LAFLDRNDDGLDSSEKRTAIPKILPTDRQYKVYLNVTNDEYKVGMKDTESLEFLNFAEILHGMLTDLYGDVEGFKFVEVIDVKPQPLITEFNLTVDQNTSPKLLLQKIVSVLRKGELKSLSEPLSERLSIDVR-----------GFQFLNPDGDNLVCQPEFNYEVHWPLGVFDTFVSIPCPRKANGLTTRSCSSGKSGSAFWKIPNFSDCVTDKYESLLKEVQLLSSTSIHTPDLTTASIIDRLLQHTVEDTYGSKPPTSFGTVLNLQKDDSTSLVRPKQKVNNAEPVASKGSIPEDQLKSYLKNMGLSALLSKSNKLDLLSLYKMLSSEVSRDDKAKAQKTHGSSSIKYPNPKIEKEFYPGMSFE---TFPGVSDAKKYKGISEQSEMIAGHHKVNPQEIVNSHKQVTLWSPPKPIGDIGAESPFMHPEKKNQPLKESNDIYKPSSSPHNFFHHPAVIERIDYEPNINLIPPKKIQ-----INDNRVLTSEDLMNLTPEELHETITTMQKNQLKNVKYSNEKPMKKSDNLNNLASYFTNNQMQPNGIPMFQSRRDEPSYPPLDEINVSNVFQHSIKKRHSKDTKFDHVLSLIKRKIIENTEHKNYSKYNHRVKRDIDSFVLESLGEPELPDGMTKLYGTARLTEIPLSKN--------------SYDDFGVTRSEFPIIDKSVVQKKGSKKLYKLPSAKKNFTSYKKTIEKP-----------IIVDLPTGQIINNHANKPSHENFLSLENMSNEKNKEIILSTLQVNDNNKVTSSSSVTLQLSNPNSLSPVNSLSPVNFDNQKNNFSINSVKLTSSVNIKCTQGHKDC---------AENSSSFPESKIIE------ETQVNESLPVSSAKEPERFTTPKTTSAALKQTTKQ---STTIKITTPMVPTADPYKQEIDETDLPSNIILTTLQ-----PIVNISKALISITA---------LETKHKPEITITVLNKTESEPIKPVETPKINKEESDLIFSYDKDDGGDRAPMFGGDILMTISIAEEILKYMQEQFYQATLQEVEEFLQAASALI--------------------------DENNENEWKNAMKLKEEKDILM---GFVSTVETYGKRT------------SQVFV-HYNVKQPII------TKNIILQVRVVLVEELMEKANNAVV-F-----------PEYQDERLAKCCSGVEKISLPASVIIDRYERSKSITFV-FFK----VKNIAFLQRTSRENEDSEISNDKSIKVASQLLSLSLSPPLEEEFKEPVSITFANDDLSQGNLPHDCAYWNSTRNSWEDNGCDVTFTNASITTCQCYHLTTFSVLVDTSRQVSTTTEIPEIISETPPPEVQINNEKSDEFVDKFIP------------VHVESSTTAPTTTTVTTTT----------------------------------------------------------TP-----------TTTATVKTTTTSQPSFGSQKQTGKNKNWLIIILIILIALLLLILCICCICICYRRRKIKKEEEPAVVEEDQHQSSEGTRSLLDKADEDEGPKKGIVKSGSTTTSRSCSSPDIGESPGWRKLMTNAQHPKQLLLKEKAILFKDYVQPYHFLSKTNERPNTSVESIYGSTVGSAAAKSDQYLSPSRQTKRIYEPNTSLLQNKKQLNSAKERFNESPISLENTDKKTQNQVPNSLAKKRDIEENVVPANLPDAHSMEWDPYLDNKLQKSKRRKKRHFSPINEEREESMEPKTSI----DAQLGSDNSQYSSSDTSYPDSVTRSEAEYTDNDISPPSNSVKKKTELVSSPKTLERGGSAQLPRKSYSLQDKKLSSRE
Edwardsiella_3                                                   IVNSGDWAHVGATYDSRTNFSKVIVNGQVIGENEGHGKLSQNWDGKAGIGLSTGIQGVVDEFYMYNRALAASDIGDLSEQCNLGAGQAIPTKEGSYN----------GLIPEHMIE--------------------------------EALAKLKGIESNNTTTPPASPTLQPPTPLPTTT-----------------------------------------------------------RTTLSTTTPSTTTPSTTTP--------SATTPSTTSTTTSTIHTTVSSTSTSSPSVSAQENQP--TMAPLAIAVEEPKCEQSVFYF-----------------------------------NSKLRGDMNAGLFIDLGRVHVTT---ECVKRCCQIESCDLVFLSRDRCYAVDCFNAELCEPVVVSAVEADASSIYYVTR---NGKSILSKATNQSLGSTPYLPTQSAFPATPPFSYSDDDDDEATWDSVNPLLPTTNPTQEHGYCTQSLSYYDVGLKGGIKTGEVRAHTYSGDMEGCVKLCCED-HRCDLAMVREGE-CFTIRC--------------------------PVERCTVQDGGEFQISFVTRKG-KSFDEPTIF--------------------------------------------------------------------------------------------PTSY--------------STPTLGVDEDTSGP-------------------------------------------------------------------------------------------------------------G----------PDKHKKY--------------------LSL---------YLGFDHMYGQTV------------------------------------------------------------------------------------IDGSGLNNNARMTTGTSI--TLGRKGPGVSLE-GGDILLHGDRYRHKPRDAISLAVWVKMAVTEGVHSIFDTVGSHSIHKQGQYHFEVSNGRVRWFHRDEYSRGVFAVQSESR-IEADAWYHVAVTYDSMTNAR-FAKIYING--DLKG----------------------ISRGEGKLSQDWGGKAGFGS-HQGQRILFGVLDEIYMFSRALTGDEIL---------RYINNLQRVSGAQAFSTRPPTMPTSIVLDSFSNSVMSDTPTKEMTRPSANPTHSSLKPALDRIGDGEK--SSEGGSPSTRPTATPTRLSTAVTTPVTTPSTTTVSTTASTTPSTPSTTPPTTEPPTTKPPTTTAAPA---TEAPTTTETTSPTTKSTSICKLGDVFRNRDLVGGLGA---------GIFTD-KGKVESIEECMRL--------------------CCE-TENCTVAYSVGMN---C--------FAV-SCRDARLCSTFIN----------------------------SPLVISPVIGFVNQYDN--------------------------------------GVQNV------PTLSS----IP-------------------------------------LTQ----PTTQ----------------------------------------------PPTTKPP----------------------TLPIN---------------------VYNSYPPTTKPP----------------------IALPSCSHS-----NAYHHVTLKG-GLLAGNFSKLAM-YSNMAECATKCC--ARPSCDVAIMMGDTCFGLNCKS--------------EEACEMRPA----QLKSF------RLVMVY-------IQ-----RSEPTTP------------------------------------TTQPPRT-----------------------------TNEPSLEELLGRVQPSISPP--------------------TSSVLEQVLGTIRHTSTN--------------------LTKP-----------------------------------------------------------------------------------TTPKAKRPLCSQGLRI---------------------------------------------NNVI------------------LNGGMGSGQVTQYKD--VRDVEKCAGN--------------------C----------CRSRGCHVALVIRDVCYT---------VRCYS----RDLCRTRPLEGGNN------ITSK--------VVYVSRNGITMFSSANEASVERL-------------------------------------------------------------------------------------------------------------------------------------------------------------------------------------------------------------------------------------------------------------------------------------------------------------------------------------------------KPTL------------------------------------------------------------------------------------------------------------PP--------------------------------------------------------------------------------------------------------------------------------------------------------------------------------------------------------------------------------------------------------------------------------------------------------------------------------------------------------------------------------------------------------------------------------------------------------------------------------------------------------------------------------------------------------------------------------------------------------------------------------------------------------------------------------------------TKPAP-----------LTS----------------------------------------------------------------------------AKTNT----------------------------------------------------------------------------------------------------------------------------------------------------------------------------------------------------------------------------------------------------------------------------------------------------------------------------------------------------------------------------------------------------------------------------------------------------------------------------------------------------IP-------------------------------------MPSDAPVK------------------------------------------------------------------------------------
H_vulgaris_6                                                     ---------------------------------------------------------------------------------------------------------------------------------------------------------------------------------------------------------------------------------------------------------------------------------------------------------------------------------------------------------------------------------------------------------------------------------------------------------------------------------------------------------------------------------------------------------------------------------------------------------------------------------------------------------------------------------------------------------------------------------------------------------------------------------------------------------------------------------------------------------------------------------------------------------------------------------------------------------------------------------------------------------------------------------------------------------------------------------------------------------------------------------------------------------------------------------------------------------------------------------------------------------------------------------------------------------------------------------------------------------------------------------------------------------------------------------------------------------------------------------------------------------------------------MLRLT---I--------YLA--------------------------------FLIF-------------KISLVQNEF--------------------------------------------HWNAGEASKM--------------------------------------------------------------------------------------------------------------------------------------------------------------------------------------------------SCIAP-----QNCSSCTLKKRSDKRNNFTDLGK-VSDLEVCALLCC--EIEVCDLALLENERCYSVSCYS--------------EDSCETELVPVKNKNSLK------TDIIKFRRKSGSDVW------SSGSRK--------------------------------------------------------------------------NQDDD--------SISRI------------------------VTKQASV--------QKLANQKDIDQKD----------------------------------ASITLSNKD-KMESPMDA-------------------------------------------LLQKESSIIRSKQI---------------------------------------------KQAS------------------L-----------------------------------------------------------SKKEEISTEVNEKIQT---------VTEHY----LKSQEKSDITALQ-------ENET--------VSHISKMSIAGKSRDLRH------------------------------------------------------------------------------------------------------------------------------------------------------------------------------------------------------------------------------------------------------------------------------------------------------------------------------------------------------------------------------------------------------------------------------------------------------------------------------------------------------------------------------------------------------------------------------------------------------------------TLISPITIGAFT------------------------------------------------------------------------------------------------------------------------------------------------------------------------------------------------------------------------------------------------------------------------------------------------------------------------------------------------------------------------------------------------------------------------------------------------------------------------------------------------------------------------------------------------------------------------------------------------------------------------------------------------------------------------------------------------------CMA-----------------------------------------------------------------------------------------------------------------------------------------------------------------------------------------------------------------------VIAVSGFAMAIIK--YQKERK--------EFQDKQ--------------------------------------------------------------------------------------------------------------------------------------------------------------------------------------------------------------------TQKP--------------------------------------------------------------------------------------
Aurelia_2                                                        MTNYIHLSQ------------------------------------------------------------------------------------------------------------------------------------------------------NNETN----------------------------------------------------------------------------NATVSSTN-----------------ETQASHPTQATTTKALSHTAIVSAHPTIHT--ALANMSDAQIEKIVVNLSQLLS--KIHL----------------------------------------------------------------------------------------------------------------------QLKDVLPEIRHVM------------------------------------------------------------------------------------------RHSRVKFAKDDL------------------------------------------------------------ARTIFDAIKQIRTKE----------------------------------------------------------------------------------------------------LTRKISKITGDTGL-------------------------------------------------------------------------------------------------------------GFRP-----------RKFD--------------------------------------------------------------------------------------------------------------------------------ESHYNEKN-----------------------------------RNKPMKEK----------------------------------------------------------------------------------------------------------------------NIPWPEPMISESR---------------------------------------------------------PTTNAMPVNNPMN---------------------------------------------SDKG-----RFKYAPN-------------------------------------------ATKTDKKS---SKMAHNVRKSKQTSNGKLTCIITSVRAGATLYGGPRA---------GIFTS-HGGGLHLNECVRR--------------------CCT-ADNCHVALLIAGH---C--------YTV-KCFTAKLCKVVPMK---------------------------RGGRYVMTVAYVRRSIT------------------------------------YSGDKHG-------------EIIP-----------------------------------------------------------------------------------------------------------SLSG-----------NVLP---------------------------------------------------------YSAIVCQES-----AVYEGFTLKG-GYDAGHFSYRGE-VSTITNCVEYCC--NTPLCDLVFMVTNQCYLVYCYG--------------KDGCKHVKA----YHGVL-----YRTRIVY-------LR-----SRDKIIP------------------------------------PWVP---------------------------------NGNELRANIG----------------------------HDSNTTAKFQELTRKQEVKHR------------------LQNPASN-------------------HTRALKPEDLNQKQHS------------------------------------------ALKAALKPIPQSCMASKMH---------------------------------------------LQTT------------------VSQGHRSGIFLFRGK--KHSDRDCIRE--------------------C----------CINSKCNVALILRGYCFS---------VVCKN----IEACKPVKAKKSV-------HAPR--------MAMVRGDFMGTIGE-------------------------------------------------------------------------------------------------------------------------------------------------------------------------------------------------------------------------------------------------------------------------------------------------------------------------------------------------------------------------------------------------------------------------------------------------------------------------------------------------------------------------------------------------------------------------------------------------------------------------------------------------------------------------------------------------------------------------------------------------------------------------------------------------------------------------------------------------------------------------------------------------------------------------------------------------------------------------------------------------------------------------------------------------------------------------------------------------------------------------------------------------------------------------------------------------------------------------------------------------------------------------------------------------------------------------------------------------------------------------------------------------------------------------------------------------------------------------------------------------------------------------------------------------------------------------------------------------------------------------------------------------------------------------------------------------------------------------------------------------------------------------------------------------------------------------------------------------------------------------------------------------------------------
Nematostella_4                                                   MHHR---------------------------------------------------------------------------------------------------------------------------------------------------------------------------------------------------------------------------------------------------------------------------------------------------------------------------------------------------------------------------------------------------------------------------------------------------------------------------------------------------------------------------------------------------------------------------------------------------------------------------------------------------------------------------------------------------------------------------------------------------------------------------------------------------------------------------------------------------------------------------------------------------------------------------------------------------------------------------------------------------------------------------------------------------------------------------------------------------------------------------------------------------------------------------------------------------------------------------------------------------------------------------------------------------------------------------------------------------------------------------------------------------------------------------------------------------------------------------------------------------------------LAGCVVAL-----------------TLIHLSAGASIDVTKPD-------------------------------------------------------------------------------------------------------------------------------------------------------------------------------------------------------PDATK-----------------------------------------------------PHPDATKPG----------------------PDAALCSRS-----AVDYNVTLAK-GGKAGKYFKIND-VHNIDGCLRECC--GAKRCDVAFMVRDTCYLVQCFS--------------AESCDVTQS----VRPEI------QTILSV---AA--VE-----KASGAEP------------------------------------------------------------------------AIEENLA---------------------VSNSPYVNDG--------------------------------------------------------------------------------------------------------------------------------------------------------------------------------------------EELT------------------TISAFGTGKYKRTKR--SSDIIDLVVA----------------------------------------------------------VGCGT----VAVCVGVAG-----------------------VIMMTRRLIDNSKNSAS----------------------------------------------------------------------------------------------------------------------------------------------------------------------------------------------------------------------------------------------------------------------------------------------------------------------------------------------------------------------------------------------------------------------------------------------------------------------------------------------------------------------------------------------------------------------------------------------------------------------------------------------------------------------------------------------------------------------------------------------------------------------------------------------------------------------------------------------------------------------------------------------------------------------------------------------------------------------------------------------------------------------------------------------------------------------------------------------------------------------------------------------------------------------------------------------------------------------------------------------------------------------------------------------------------------------------------------------------------------------------------------------------------------------------------------------------------------------------------------------------------------------------------------------------------------------------------------------------------------------------------------------------------------------------------------------------------------------------------------------------------------------------------------------------------------------------------------------------------------------------------------------------------------
H_vulgaris_2                                                     M--------------------------------------------------------------------------------------------------------------------------------------------------------------------------------------------------------------------------------------------------------------------------------------------------------------------------------------------------------------------------------------------------------------------------------------------------------------------------------------------------------------------------------------------------------------------------------------------------------------------------------------------------------------------------------------------------------------------------------------------------------------------------------------------------------------------------------------------------------------------------------------------------------------------------------------------------------------------------------------------------------------------------------------------------------------------------------------------------------------------------------------------------------------------------------------------------------------------------------------------------------------------------------------------------------------------------------------------------------------------------------------------------------------------------------------------------------------------------------------------------------------CCR---SLITIFLVSKLV-SC--------LEI-------------------------------------------------------------------------------------------------------------------------------------------------------------------------------------------------------------------------------------GEST---------------------------------------------------------------------GERVECDRS-----KIDHNVTLSG-GHQAGLFLKANKSISTMKRCIKQCC--NMNGCDVAYFSNNACYSVKCRS--------------LEACAPKSV----VEKGM------STEISY-------VA-----KPKVLFQ------------------------------------------------------------------------GSSSDETG-----EPAIVENLIAE---VVSESPF-----------------------------------------------PQNE--------------------------------------------------------------------------------PTFLNDDKKLVNTNMD-------------------VIHY----------------------HKET-----------------------------------WKETKNMIGA----------------------------------------------------------VVCAFIA---------------------------VLVGVLGVITMTRKLVEDDEEENKV-------------------------------------------------------------------------------------------------------------------------------------------------------------------------------------------------------------------------------------------------------------------------------------------------------------------------------------------------------------------------------------------------------------------------------------------------------------------------------------------------------------------------------------------------------------------------------------------------------------------------------------------------------------------------------------------------------------------------------------------------------------------------------------------------------------------------------------------------------------------------------------------------------------------------------------------------------------------------------------------------------------------------------------------------------------------------------------------------------------------------------------------------------------------------------------------------------------------------------------------------------------------LKENFYMKNTLEENVAAELKEI------------------------------------------------------------------------------------------------------------------------------------------------PKSRNT------------------------------------------------------------------------------------------------------------------------------FVRKIDNNQIEHSSKIVSK----------------------------------------------------------------------------------------------------------------------------------------------------------------------------IP-------------------------------------VYKNKPLVENI---NKKLDST-------------------------------------------------------------LHEHAPMHPS
Thelohanellus_1                                                  -MA---------------------------------------------------------------------------------------------------------------------------------------------------------------------------------------------------------------------------------------------------------------------------------------------------------------------------------------------------------------------------------------------------LRC--------------------------------------------------KRK-----------------------------------------------------------------------------------------NDCD-------VVGDDAFDS--------------------------------------------------------------------------------------------------------------------------------------------------------------------------------------------N---------------------------------------------------------------------------------------------------------------------------GTNLRIY--------------------------------------------------------------------------------------------------------------------------------------------------------------------------------------------------------------------------------------------------------------------------------------------------------------PSKLFYQEL----------------------------------------------------------------------------------------------------------------------------------------------------------------------------------------------------QNENDESTCFVSKIVYNEIFVNGLDA---------GNFIN-MGKVSHDNDCSNL--------------------VCNFNPRSSLAFLFGRH---C--------FAV-DCYSVESCKTKSL------------------------EAKHESATSIPTVIFYLHKN-------------------------------------YRNISQN-----KIEILT---------------------------------------------------------------------------------------------------------------------------------------------------------------------------------------------QNLKKCYAG-----NTFQGLIVDK-LNKDQKYSVI-N-SKSMEQCVATCC--DSDFCDLAFLNGSKCYNVRCQN--------------IKDCVVKMD----HNQRP------WQSMTY-------MV-------RNTRD--------------------------------------------------------------------------------------------------------------------ITEL-----------------------------------------------------------------------------------------------------------------------AILNQCQNYSQNML---------------------------------------------ENYT------------------FT-SVPVSTLRFLGL--VKSVEDCATK--------------------C----------CSRYYCDTIYIIGYSCYG---------LMCGE---KLAMCNYTKTEPGS-------FPSL--------IIF----------------------------------------------------------------------------------------------------------------------------------------------------------------------------------------------------------------------------------------------------------------------------------------------------------------------------------------------------------------------------------------------------------------------------------------------------------------------------------------------------------------------------------------------------------------------------------------------------------------------------------------------------------------------------------------------------------------------------------------------------------------------------------------------------------------------------------------------------------------------------------------------------------------------------------------------------------------------------------------------------------------------------------------------------------------------------------------------------------------------------------------------------------------------------------------------------------------------------------------------------------------------------------------------------------------------------------------------------------------------------------------------------------------------------------------------------------------------------------------------------------------------------------------------------NLKFEERTKRIYFLVEYTIVGILIFGACVVGITITVKMC--IQRSRAKEMYRSFRTTED---------------------------------------------------------------------------------------------------------------------------------------------------------------------------------------------------------------------------------------------------------------------------------------------------------------
Nematostella_3                                                   MLSKNK----------------------------------------------------------------------------------------------------------------------------------------------------------------------------------------------------------------------------------------------------------------------------------------------------------IEIIAMVLVV------------------------------------------------------------------------------------------------------------------------------------------------------------------------------------------------------------------------------SCLRICAGG----------------------------------------------PRSQ------------------------LDIYEDID-------------------------------------------------------------------------------------------------------------------------------------------------------------------------------------------------------------------------------------G---------DDDPYRE------------------------------------------------------------------------------------------------------------------------------------------------------------------------------DIPRETI--------------------------------------------------------------------------------------------------------------------------PNVGMSEDHGYLTRI------------------------------------------------------KVIPTAQPIATATD----IAMSSGSGEE------NGQGKSEKVALE-----ES--SSDGPEVLGESRNEP----TSPWSPVSTPNTAGGITGQDRAPIPPSSSPS--------------A--------------QPPTTTSTTTTTTAAIEGAATTPTGTEA--------VNVFEE-SGSPADPLLLPSN------------------------KTRSEKAIKVEGK---SDNKTQPTTNGIDLLQNQQTNDVKPKEGSAKAE---------EIGSVIPNAGMTSGSEPQSAVSIVTANKDVESLRVGSGETEEQLNSEEEHEGADEEEEEEEKDLDASGAKED--KVEGQDIIDEDKTIPESHTIHLHKPPRDDKQDLHGNIKENGEQEKDHEKAHDATELSHYPASARPPPSAQA-LNKTSEQEKEHEKVHVSTGSNHYPASPAPLPASPTAFNNKTRTEVQEEGHELTGTSTAPRGKAQHKTIPIKRKPKHAGKHRAKHRSTVHENAAFKQYHQTPKKPKHLLKYIHRFAKVSSKAPHNVDRKPPSCDHND---EDVKTGYSLKG-GTRAGHVIQLGK-SAGMHECVKRCC--HQHACDVALLLDGRCFGVACFS--------------KHLCEPVPV---PHPQFV------SSQIAF-------LD-----KTSRRDD-------------------------------------IIP----------------------------------QQDFG-----------------------------------------------------------------------------------------------------------------------------------------------------------------------CQYGQLS-----------------------L------------------R--HEET------------------WSGELCGGVVVCRNG--IASIKKCPGLPDKPKNCANPKLIVNHHKGQCC----TMRWKCKEKSCRFGGRILRHGFSLSDQLCTGVVKCVNGNLKMSYCPGIPAKPTNC------AHPE--------LKIITR-------------------------------------------------------------------------------------------------------------------------------------------------------------------------------------------------------------------------------------------------------------------------------------------------------------------------------------------------------------------PGK-------------------------------------------------------------------------------------------------------------------------------------------------------------------------------------------------------------------------------------------------------------------------------------------------------C-------------------------CKKKWVCA-------------------------------------------------------------------------------------------------------------------------------------------------------------------------------------------------------------------------------------------------------------------------------------------------------------------------------------------------------------------------------------------------------------------------------------------------------------------------------------------------------------------------DKSC-----------------------------------SYENLKIGHGERLTDAS------------------------------------------------CA---------NIMECNNGFLKTH----QC-----------------------------------------------------------------------PDP---------------------------------------------------------------------------------------------------------------------------------------------------------------------------------------------------------------------------------------------------------------------------------------------------P-----------------------------PI-----------------------------------PAGCLNPSLKV----KRVLGKC------CRMSWA-----------------------------------------------------CAMDMR
;
end;


BEGIN mrbayes;


exclude
[Positions with over_0.5 missing data]
5_6_7_8_9_10_11_12_13_14_15_16_17_18_19_20_21_22_23_24_25_26_27_28_29_30_31_32_33_34_35_36_37_38_39_40_41_42_43_44_45_46_47_48_49_50_51_52_53_54_55_56_57_58_59_60_61_62_63_64_65_66_67_68_69_70_71_72_73_74_75_76_77_78_79_80_81_82_83_84_85_86_87_88_89_90_91_92_93_94_95_96_97_98_99_100_101_102_103_104_105_106_107_108_109_110_111_112_113_114_115_116_117_118_119_120_121_122_123_124_125_126_127_128_129_130_131_132_133_134_135_136_137_138_139_140_141_142_143_144_145_146_147_148_149_150_151_152_153_154_155_156_157_158_159_160_161_162_163_164_165_166_167_168_169_170_171_172_173_174_175_176_177_178_179_180_181_182_183_184_185_186_187_188_189_190_191_192_193_194_195_196_197_198_199_200_201_202_203_204_205_206_207_208_209_210_211_212_213_214_215_216_217_218_219_220_221_222_223_224_225_226_227_228_229_230_231_232_233_234_235_236_237_238_239_240_241_242_243_244_245_246_247_248_249_250_251_252_253_254_255_256_257_258_259_260_261_262_263_264_265_266_267_268_269_270_271_272_273_274_275_276_277_278_279_280_281_282_283_284_285_286_287_288_289_290_291_292_293_294_295_296_297_298_299_300_301_302_303_304_305_306_307_308_309_310_311_312_313_314_315_316_317_318_319_320_321_322_323_324_325_326_327_328_329_330_331_332_333_334_335_336_337_338_339_340_341_342_343_344_345_346_347_348_349_350_351_352_353_354_355_356_357_358_359_360_361_362_363_364_365_366_367_368_369_370_371_372_373_374_375_376_377_378_379_380_381_382_383_384_385_386_387_388_389_390_391_392_393_394_395_396_397_398_399_400_401_402_403_404_405_406_407_408_409_410_411_412_413_414_415_416_417_418_419_420_421_422_423_424_425_426_427_428_429_430_431_432_433_434_435_436_437_438_439_440_441_442_443_444_445_446_447_448_449_450_451_452_453_454_455_456_457_458_459_460_461_462_463_464_465_466_467_468_469_470_471_472_473_474_475_476_477_478_479_480_481_482_483_484_485_486_487_488_489_490_491_492_493_494_495_496_497_498_499_500_501_502_503_504_505_506_507_508_509_510_511_512_513_514_515_516_517_518_519_520_521_522_523_524_525_526_527_528_529_530_531_532_533_534_535_536_537_538_539_540_541_542_543_544_545_546_547_548_549_550_551_554_555_556_557_558_559_560_561_562_563_564_565_566_567_568_569_570_571_572_573_574_575_576_577_578_579_580_581_582_583_584_585_586_587_588_589_590_591_592_593_594_595_596_597_598_599_600_601_602_603_604_605_606_607_608_609_610_611_612_613_614_615_616_617_618_619_620_621_622_623_624_625_626_627_628_629_630_631_632_633_634_635_636_637_638_639_640_641_642_643_644_645_646_647_648_649_650_651_652_653_654_655_656_657_658_659_660_661_662_663_664_665_666_667_668_669_670_671_672_673_674_675_676_677_678_679_680_681_682_683_684_685_686_687_688_689_690_691_692_693_694_695_696_697_698_699_700_701_702_703_704_705_706_707_708_709_710_711_712_713_714_715_716_717_718_719_720_721_722_723_724_725_726_727_728_729_730_731_732_733_734_735_736_737_738_739_740_741_742_743_744_745_746_747_748_749_750_751_752_753_754_755_756_757_758_759_760_761_762_763_764_765_766_767_768_769_770_771_772_773_774_775_776_777_778_779_780_781_782_783_784_785_786_787_788_789_790_791_792_793_794_795_796_797_798_799_800_801_802_803_804_805_806_807_808_809_810_811_812_813_814_815_816_817_818_819_820_821_822_823_824_825_826_827_828_829_830_831_832_833_834_835_836_837_838_839_840_841_842_843_844_845_846_847_848_849_850_851_852_853_854_855_856_857_858_859_860_861_862_863_864_865_866_867_868_869_870_871_872_873_874_875_876_877_878_879_880_881_882_883_884_885_886_887_888_889_890_891_892_893_894_895_896_897_898_899_900_901_902_903_904_905_906_907_908_909_910_911_912_913_914_915_916_917_918_919_920_921_922_923_924_925_926_927_928_929_930_931_932_933_934_935_936_937_938_939_940_941_942_943_944_945_946_947_948_949_950_951_952_953_954_955_956_957_958_959_960_961_962_963_964_965_966_967_968_969_970_971_972_973_974_975_976_977_978_979_980_981_982_983_984_985_986_987_988_989_990_991_992_993_994_995_996_997_998_999_1000_1001_1002_1003_1004_1005_1006_1007_1008_1009_1010_1011_1012_1013_1014_1015_1016_1017_1018_1019_1020_1021_1022_1023_1024_1025_1026_1027_1028_1029_1030_1031_1032_1033_1034_1035_1036_1037_1038_1039_1040_1041_1042_1043_1044_1045_1046_1047_1048_1049_1050_1051_1052_1053_1054_1055_1056_1057_1058_1059_1060_1061_1062_1063_1064_1065_1066_1067_1068_1069_1070_1071_1072_1073_1074_1075_1076_1077_1078_1079_1080_1081_1082_1083_1084_1085_1086_1087_1088_1089_1090_1091_1092_1093_1094_1095_1096_1097_1098_1099_1100_1101_1102_1103_1104_1105_1106_1107_1108_1109_1110_1111_1112_1113_1114_1115_1116_1117_1118_1119_1120_1121_1122_1123_1124_1125_1126_1127_1128_1129_1130_1131_1132_1133_1134_1135_1136_1137_1138_1139_1140_1141_1142_1143_1144_1145_1146_1147_1148_1149_1150_1151_1152_1153_1154_1155_1156_1157_1158_1159_1160_1161_1162_1163_1164_1165_1166_1167_1168_1169_1170_1171_1172_1173_1174_1175_1176_1177_1178_1179_1180_1181_1182_1183_1184_1185_1186_1187_1188_1189_1190_1191_1192_1193_1194_1195_1196_1197_1198_1199_1200_1201_1202_1203_1204_1205_1206_1207_1208_1209_1210_1211_1212_1213_1214_1215_1216_1217_1218_1219_1220_1221_1222_1223_1224_1225_1226_1227_1228_1229_1230_1231_1232_1233_1234_1235_1236_1237_1238_1239_1240_1241_1242_1243_1244_1245_1246_1247_1248_1249_1250_1251_1252_1253_1254_1255_1256_1257_1258_1259_1260_1261_1262_1263_1264_1265_1266_1267_1268_1269_1270_1271_1272_1273_1274_1275_1276_1277_1278_1279_1280_1281_1282_1283_1284_1285_1286_1287_1288_1289_1290_1291_1292_1293_1294_1295_1296_1297_1298_1299_1300_1301_1302_1303_1304_1305_1306_1307_1308_1309_1310_1311_1312_1313_1314_1315_1316_1317_1318_1319_1320_1321_1322_1323_1324_1325_1326_1327_1328_1329_1330_1331_1332_1333_1334_1335_1336_1337_1338_1339_1340_1341_1342_1343_1344_1345_1346_1347_1348_1349_1350_1351_1352_1353_1354_1355_1356_1357_1358_1359_1360_1361_1362_1363_1364_1365_1366_1367_1368_1369_1370_1371_1372_1373_1374_1375_1376_1377_1378_1379_1380_1381_1382_1408_1409_1410_1411_1412_1413_1414_1415_1416_1422_1436_1437_1438_1439_1440_1441_1442_1443_1444_1445_1446_1447_1448_1449_1450_1451_1452_1453_1454_1455_1459_1473_1474_1475_1477_1478_1479_1480_1481_1482_1483_1484_1488_1502_1503_1504_1505_1506_1507_1508_1509_1510_1511_1512_1513_1514_1515_1516_1517_1518_1519_1520_1521_1522_1523_1524_1525_1526_1527_1528_1529_1547_1548_1549_1550_1551_1552_1553_1554_1555_1556_1557_1558_1559_1560_1561_1562_1563_1564_1565_1566_1567_1568_1569_1570_1571_1572_1573_1574_1575_1576_1577_1578_1579_1580_1581_1582_1583_1584_1590_1591_1592_1593_1594_1595_1596_1597_1598_1599_1600_1601_1602_1603_1604_1605_1606_1607_1608_1609_1610_1611_1612_1613_1614_1615_1616_1617_1618_1619_1620_1621_1622_1623_1624_1625_1626_1627_1628_1629_1630_1631_1632_1633_1634_1635_1636_1637_1638_1639_1640_1641_1642_1643_1644_1645_1646_1647_1648_1649_1650_1651_1652_1653_1654_1655_1656_1657_1658_1659_1660_1661_1662_1663_1664_1665_1666_1667_1668_1669_1670_1671_1672_1673_1674_1675_1676_1677_1678_1679_1680_1681_1682_1683_1684_1685_1686_1687_1688_1689_1690_1691_1692_1693_1694_1695_1696_1697_1698_1699_1700_1701_1702_1703_1704_1705_1706_1707_1708_1709_1710_1711_1712_1713_1714_1715_1716_1717_1718_1719_1720_1721_1722_1723_1724_1725_1726_1727_1728_1729_1730_1731_1732_1733_1734_1735_1736_1737_1738_1739_1740_1741_1742_1743_1744_1745_1746_1747_1748_1749_1750_1751_1752_1753_1754_1755_1756_1757_1758_1759_1760_1761_1768_1769_1770_1771_1772_1773_1774_1775_1776_1777_1778_1779_1780_1781_1782_1783_1784_1785_1786_1787_1788_1789_1799_1800_1801_1802_1803_1814_1827_1840_1841_1864_1865_1866_1867_1868_1869_1870_1871_1872_1873_1874_1875_1876_1877_1887_1888_1889_1890_1896_1897_1898_1899_1900_1901_1908_1909_1910_1911_1912_1913_1914_1917_1918_1919_1920_1921_1929_1930_1931_1932_1933_1934_1935_1936_1937_1938_1939_1940_1941_1942_1943_1944_1945_1946_1947_1948_1949_1950_1951_1952_1953_1954_1955_1956_1957_1958_1959_1960_1961_1962_1963_1964_1965_1966_1967_1968_1969_1970_1971_1972_1973_1974_1975_1976_1977_1978_1979_1980_1981_1982_1983_1984_1985_1986_1987_1988_1989_1990_1991_1992_1993_1994_1995_1996_1997_1998_1999_2000_2001_2002_2008_2009_2010_2011_2012_2013_2014_2015_2016_2017_2018_2019_2020_2021_2022_2023_2024_2025_2026_2027_2028_2029_2030_2031_2032_2033_2034_2035_2036_2037_2038_2039_2040_2041_2042_2043_2044_2045_2046_2047_2048_2049_2050_2051_2052_2053_2054_2055_2056_2057_2058_2059_2060_2061_2062_2063_2064_2065_2066_2067_2068_2069_2070_2071_2072_2073_2074_2075_2076_2077_2078_2079_2080_2081_2082_2083_2084_2085_2086_2087_2088_2089_2090_2091_2092_2093_2094_2095_2096_2097_2098_2099_2100_2101_2102_2103_2104_2105_2106_2107_2108_2109_2110_2111_2112_2113_2114_2115_2116_2117_2118_2119_2120_2121_2122_2123_2124_2125_2126_2127_2128_2129_2130_2131_2132_2133_2134_2135_2136_2137_2138_2139_2140_2141_2142_2143_2144_2145_2146_2147_2148_2149_2150_2151_2152_2153_2154_2155_2156_2157_2158_2159_2160_2161_2162_2163_2164_2165_2166_2182_2183_2184_2185_2186_2187_2188_2189_2190_2191_2192_2193_2194_2195_2196_2197_2198_2199_2200_2201_2202_2203_2204_2205_2206_2207_2208_2209_2210_2211_2212_2213_2214_2215_2216_2217_2218_2219_2220_2221_2222_2223_2224_2225_2226_2231_2232_2233_2234_2235_2236_2237_2238_2239_2240_2241_2242_2243_2244_2245_2246_2247_2248_2264_2265_2276_2277_2278_2279_2280_2281_2282_2283_2284_2285_2286_2287_2288_2289_2290_2291_2292_2293_2294_2295_2297_2298_2299_2300_2301_2302_2303_2304_2305_2306_2325_2326_2327_2328_2329_2330_2331_2332_2333_2339_2340_2341_2342_2356_2357_2358_2359_2360_2361_2362_2367_2368_2369_2370_2371_2372_2373_2374_2392_2393_2394_2395_2396_2397_2398_2399_2400_2401_2402_2403_2404_2405_2406_2407_2408_2409_2410_2411_2412_2413_2414_2415_2416_2417_2418_2419_2420_2421_2422_2423_2424_2425_2426_2427_2428_2429_2430_2431_2432_2433_2434_2435_2436_2437_2438_2439_2440_2441_2442_2443_2444_2445_2446_2447_2448_2449_2450_2451_2452_2453_2454_2455_2456_2457_2458_2459_2460_2461_2462_2463_2464_2465_2466_2467_2468_2469_2470_2471_2472_2473_2474_2475_2476_2477_2478_2479_2480_2481_2482_2483_2484_2485_2486_2487_2488_2489_2490_2491_2492_2493_2494_2495_2496_2497_2498_2499_2500_2501_2502_2503_2504_2505_2506_2507_2508_2509_2510_2511_2512_2513_2514_2515_2516_2517_2518_2519_2520_2521_2522_2523_2524_2525_2526_2527_2528_2529_2530_2531_2532_2533_2534_2535_2536_2537_2538_2539_2540_2541_2542_2543_2544_2545_2546_2547_2548_2549_2550_2551_2552_2553_2554_2555_2556_2557_2558_2559_2560_2561_2562_2563_2564_2565_2566_2567_2568_2569_2570_2571_2572_2573_2574_2575_2576_2577_2578_2579_2580_2581_2582_2583_2584_2585_2586_2587_2588_2589_2590_2591_2592_2593_2594_2595_2596_2597_2598_2599_2600_2601_2602_2603_2604_2605_2606_2607_2608_2609_2610_2611_2612_2613_2614_2615_2616_2617_2618_2619_2620_2621_2622_2623_2624_2625_2626_2627_2628_2629_2630_2631_2632_2633_2634_2635_2636_2637_2638_2639_2640_2641_2642_2643_2644_2645_2646_2647_2648_2649_2650_2651_2652_2653_2654_2655_2656_2657_2658_2659_2660_2661_2662_2663_2664_2665_2666_2667_2668_2669_2670_2671_2672_2673_2674_2675_2676_2677_2678_2679_2680_2681_2682_2683_2684_2685_2686_2687_2688_2689_2690_2691_2692_2693_2694_2695_2696_2697_2698_2699_2700_2701_2702_2703_2704_2705_2706_2707_2708_2709_2710_2711_2712_2713_2714_2715_2716_2717_2718_2719_2720_2721_2722_2723_2724_2725_2726_2727_2728_2729_2730_2731_2732_2733_2734_2735_2736_2737_2738_2739_2740_2741_2742_2743_2744_2745_2746_2747_2748_2749_2750_2751_2752_2753_2754_2755_2756_2757_2758_2759_2760_2761_2762_2763_2764_2765_2766_2767_2768_2769_2770_2771_2772_2773_2774_2775_2776_2777_2778_2779_2780_2781_2782_2783_2784_2785_2786_2787_2788_2789_2790_2791_2792_2793_2794_2795_2796_2797_2798_2799_2800_2801_2802_2803_2804_2805_2806_2807_2808_2809_2810_2811_2812_2813_2814_2815_2816_2817_2818_2819_2820_2821_2822_2823_2824_2825_2826_2827_2828_2829_2830_2831_2832_2833_2834_2835_2836_2837_2838_2839_2840_2841_2842_2843_2844_2845_2846_2847_2848_2849_2850_2851_2852_2853_2854_2855_2856_2857_2858_2859_2860_2861_2862_2863_2864_2865_2866_2867_2868_2869_2870_2871_2872_2873_2874_2875_2876_2877_2878_2879_2880_2881_2882_2883_2884_2885_2886_2887_2888_2889_2890_2891_2892_2893_2894_2895_2896_2897_2898_2899_2900_2901_2902_2903_2904_2905_2906_2907_2908_2909_2910_2911_2912_2913_2914_2915_2916_2917_2918_2919_2920_2921_2922_2923_2924_2925_2926_2927_2928_2929_2930_2931_2932_2933_2934_2935_2936_2937_2938_2939_2940_2941_2942_2943_2944_2945_2946_2947_2948_2949_2950_2951_2952_2953_2954_2955_2956_2957_2958_2959_2960_2961_2962_2963_2964_2965_2966_2967_2968_2969_2970_2971_2972_2973_2974_2975_2976_2977_2978_2979_2980_2981_2982_2983_2984_2985_2986_2987_2988_2989_2990_2991_2992_2993_2994_2995_2996_2997_2998_2999_3000_3001_3002_3003_3004_3005_3006_3007_3008_3009_3010_3011_3012_3013_3014_3015_3016_3017_3018_3019_3020_3021_3022_3023_3024_3025_3026_3027_3028_3029_3030_3031_3032_3033_3034_3035_3036_3037_3038_3039_3040_3041_3042_3043_3044_3045_3046_3047_3048_3049_3050_3051_3052_3053_3054_3055_3056_3057_3058_3059_3060_3061_3062_3063_3064_3065_3066_3067_3068_3069_3070_3071_3072_3073_3074_3075_3076_3077_3078_3079_3080_3081_3082_3083_3084_3085_3086_3087_3088_3089_3090_3091_3092_3093_3094_3095_3096_3097_3098_3099_3100_3101_3102_3103_3104_3105_3106_3107_3108_3109_3110_3111_3112_3113_3114_3115_3116_3117_3118_3119_3120_3121_3122_3123_3124_3125_3126_3127_3128_3129_3130_3131_3132_3133_3134_3135_3136_3137_3138_3139_3140_3141_3142_3143_3144_3145_3146_3147_3148_3149_3150_3151_3152_3153_3154_3155_3156_3157_3158_3159_3160_3161_3162_3163_3164_3165_3166_3167_3168_3169_3170_3171_3172_3173_3174_3175_3176_3177_3178_3179_3180_3181_3182_3183_3184_3185_3186_3187_3188_3189_3190_3191_3192_3193_3194_3195_3196_3197_3198_3199_3200_3201_3202_3203_3204_3205_3206_3207_3208_3209_3210_3211_3212_3213_3214_3215_3216_3217_3218_3219_3220_3221_3222_3223_3224_3225_3226_3227_3228_3229_3230_3231_3232_3233_3234_3235_3236_3237_3238_3239_3240_3241_3242_3243_3244_3245_3246_3247_3248_3249_3250_3251_3252_3253_3254_3255_3256_3257_3258_3259_3260_3261_3262_3263_3264_3265_3266_3267_3268_3269_3270_3271_3272_3273_3274_3275_3276_3277_3278_3279_3280_3281_3282_3283_3284_3285_3286_3287_3288_3289_3290_3291_3292_3293_3294_3295_3296_3297_3298_3299_3300_3301_3302_3303_3304_3305_3306_3307_3308_3309_3310_3311_3312_3313_3314_3315_3316_3317_3318_3319_3320_3321_3322_3323_3324_3325_3326_3327_3328_3329_3330_3331_3332_3333_3334_3335_3336_3337_3338_3339_3340_3341_3342_3343_3344_3345_3346_3347_3348_3349_3350_3351_3352_3353_3354_3355_3356_3357_3358_3359_3360_3361_3362_3363_3364_3365_3366_3367_3368_3369_3370_3371_3372_3373_3374_3375_3376_3377_3378_3379_3380_3381_3382_3383_3384_3385_3386_3387_3388_3389_3390_3391_3392_3393_3394_3395_3396_3397_3398_3399_3400_3401_3402_3403_3404_3405_3406_3407_3408_3409_3410_3411_3412_3413_3414_3415_3416_3417_3418_3419_3420_3421_3422_3423_3424_3425_3426_3427_3428_3429_3430_3431_3432_3433_3434_3435_3436_3437_3438_3439_3440_3441_3442_3443_3444_3445_3446_3447_3448_3449_3450_3451_3452_3453_3454_3455_3456_3457_3458_3459_3460_3461_3462_3463_3464_3465_3466_3467_3468_3469_3470_3471_3472_3473_3474_3475_3476_3477_3478_3479_3480_3481_3482_3483_3484_3485_3486_3487_3488_3489_3490_3491_3492_3493_3494_3495_3496_3497_3498_3499_3500_3501_3502_3503_3504_3505_3506_3507_3508_3509_3510_3511_3512_3513_3514_3515_3516_3517_3518_3519_3520_3521_3522_3523_3524_3525_3526_3527_3528_3529_3530_3531_3532_3533_3534_3535_3536_3537_3538_3539_3540_3541_3542_3543_3544_3545_3546_3547_3548_3549_3550_3551_3552_3553_3554_3555_3556_3557_3558_3559_3560_3561_3562_3563_3564_3565_3566_3567_3568_3569_3570_3571_3572_3573_3574_3575_3576_3577_3578_3579_3580_3581_3582_3583_3584_3585_3586_3587_3588_3589_3590_3591_3592_3593_3594_3595_3596_3597_3598_3599_3600_3601_3602_3603_3604_3605_3606_3607_3608_3609_3610_3611_3612_3617_3618_3619_3620_3621_3622_3623_3624_3625_3626_3627_3628_3629_3630_3631_3632_3633_3634_3635_3636_3637_3638_3639_3640_3641_3642_3643_3644_3645_3646_3647_3648_3649_3650_3651_3652_3653_3654_3655_3656_3657_3658_3659_3660_3661_3662_3663_3664_3665_3666_3667_3668_3669_3670_3671_3672_3673_3674_3675_3676_3677_3678_3679_3680_3681_3682_3683_3684_3685_3686_3687_3688_3689_3690_3691_3692_3693_3694_3695_3696_3697_3698_3699_3700_3701_3702_3703_3704_3705_3706_3707_3708_3709_3710_3711_3712_3713_3714_3715_3716_3717_3718_3719_3720_3721_3722_3723_3724_3725_3726_3727_3728_3729_3730_3731_3732_3733_3734_3735_3736_3737_3738_3739_3740_3741_3742_3743_3744_3745_3746_3747_3748_3749_3750_3751_3752_3753_3754_3755_3756_3757_3758_3759_3760_3761_3762_3763_3764_3765_3766_3767_3768_3769_3770_3771_3772_3773_3774_3775_3776_3777_3778_3779_3780_3781_3782_3783_3784_3785_3786_3787_3788_3789_3790_3791_3792_3793_3794_3795_3796_3797_3798_3799_3800_3801_3802_3803_3804_3805_3806_3807_3808_3809_3810_3811_3812_3813_3814_3815_3816_3817_3818_3819_3820_3821_3822_3823_3824_3825_3826_3827_3828_3829_3830_3831_3832_3833_3834_3835_3836_3837_3838_3839_3840_3841_3842_3843_3844_3845_3846_3847_3848_3849_3850_3851_3852_3853_3854_3855_3856_3857_3858_3859_3860_3861_3862_3863_3864_3865_3866_3867_3868_3869_3870_3871_3872_3873_3874_3875_3876_3877_3878_3879_3880_3881_3882_3883_3884_3885_3886_3887_3888_3889_3890_3891_3892_3893_3894_3895_3896_3897_3898_3899_3900_3901_3902_3903_3904_3905_3906_3907_3908_3909_3910_3916_3917_3918_3919_3920_3921_3922_3923_3924_3925_3926_3927_3928_3929_3930_3931_3932_3933_3934_3935_3936_3937_3938_3939_3940_3941_3942_3943_3944_3945_3946_3947_3948_3949_3950_3951_3952_3953_3954_3955_3956_3957_3958_3959_3960_3961_3962_3963_3964_3965_3966_3967_3968_3969_3970_3971_3972_3973_3974_3975_3976_3977_3978_3979_3980_3981_3982_3983_3984_3985_3986_3987_3988_3989_3990_3991_3992_3993_3994_3995_3996_3997_3998_3999_4000_4001_4002_4003_4004_4005_4006_4007_4008_4009_4010_4011_4012_4013_4014_4015_4016_4017_4018_4019_4020_4021_4022_4023_4024_4025_4026_4027_4028_4029_4030_4031_4032_4033_4034_4035_4036_4037_4038_4039_4040_4041_4042_4043_4044_4045_4046_4047_4048_4049_4050_4051_4052_4053_4054_4055_4056_4057_4058_4059_4060_4061_4062_4063_4064_4065_4066_4067_4068_4069_4070_4071_4072_4073_4074_4075_4076_4077_4078_4079_4080_4081_4082_4083_4084_4085_4086_4087_4088_4089_4090_4091_4092_4093_4094_4095_4096_4097_4098_4099_4100_4101_4102_4103_4104_4105_4106_4107_4108_4109_4110_4111_4112_4113_4114_4115_4116_4117_4118_4119_4120_4121_4122_4123_4124_4125_4126_4127_4128_4129_4130_4131_4132_4133_4134_4135_4136_4137_4138_4139_4140_4141_4142_4143_4148_4149_4150_4151_4152_4153_4154_4155_4156_4157_4158_4159_4160_4161_4162_4163_4164_4165_4166_4167_4168_4169_4170_4171_4172_4173_4174_4175_4176_4177_4178_4179_4180_4181_4182_4183_4184_4185_4186_4187_4188_4189_4190_4191_4192_4193_4194_4195_4196_4197_4198_4199_4200_4201_4202_4203_4204_4205_4206_4207_4208_4209_4210_4211_4212_4213_4214_4215_4216_4217_4218_4219_4220_4221_4222_4223_4224_4225_4226_4227_4228_4229_4230_4231 ;


end;
