# Supplementary material for: A genome wide survey reveals multiple nematocyst-specific genes in Myxozoa
Source: BMC Evol Biol. 2018 Sep 12;18:138. doi: 10.1186/s12862-018-1253-7 (PMC6134521; doi:10.1186/s12862-018-1253-7)
Supplement: Supplementary file 9 — NSP6 protein alignment. Protein sequence alignment, in Nexus format. (NEX 239 kb) [file 12862_2018_1253_MOESM9_ESM.nex]

#NEXUS
Begin data; [NSP6]
  Dimensions ntax=94 nchar=2493;
  Format datatype=Protein gap=- missing=? matchchar=.;
  Matrix
H_vulgaris_6            ----------MNYRG---------------------------IYHR---------------RYVFVLLLLVAV---------------------------VNISYGW------------TVLKN---------------------------------------------------------KDYK-RRYLSPSGVEKV-RKYL---------------------------------------------------SRKYVA-------SRN-NTQTFKK--------------------------H-----------------------------------------YFSNTWAVH-----IDPP--------------------------------------------DNDVADRIAKKHGFTNIGK------------IG-----------------NI---EGHY-----HFK-H--------------------------------------EEI-----------------------------------------------------------------------G----ER-------------ELEKA-------------------------RHKT-----------------------------------------------------------ALLNLEDEVKFAE---------------------------------------------------------------------------------------------------------------------------------------------------------------------------------------------QQKILERVKRD-----------------------------------------------------------------------------------------------------------------GIPNDPYFKDM-WYLLNTGQ----------ASGPAGVDMNVVPVWKKNITGRGIVISVLDD-------------GLDWTHPDLEANY----------------------------DQTASIDLN-------DNDNDPMPR-----DSDA-DNCHGTRCAGEAAAIANNGICGTGVAYNAKIGG----------VRMLDGQ---ATDALEASALGFRGDHIDIYINCWGPKDDGKTFGKPGPMAAKALRLGAEQG-RNRLGSIFVWATGNGGL--TDDDCNCDGYTTSIFTISIGCIGDHGLSAYYTEKCSSTLAVTFNGASH-----K---------------EGREN----KMVTTDLY----HQCTEEFKGTSASAPLAAGIIA---------LTLEANPLLTWRDVQALIVHTAQIT-----SPVDE----GWKRNGAGFHF--NHKFGFGRLDANAMVNAA--QSWKNL-PAQRKCTAASGF-------D-HQDIP----R---G-D-SLFIN-----IPTVACES-----------SSA-QIAKVEHVVLTVS------------------FV------------------------------------HRR-RGDVSIDLISPKDTKSQMLSPRKYDD-SDEGLDEWSFMTVYNWGENPKGIWRLKIT-------DNP-----NQD---------------------D---------------------------------------VMNLFNGDNTDDVESLEERVIDTQTKQNKAEWEKM-------RKEN-----------------------------------PYFDVPYPN-------------------------------------------GVRKNKVTIEGSTQ---------------------------------------------------------DHVK--PKEG-------------------------------AKEPWGN-------------------------------------------------------------------YRNT-------NNINN-NSSTAFKRKKKTV---INKIYGDKT---------L------------------------------------------------------------KMSKKVQVQ----------------------HDETGTQRVQVNA----------------------------------------GYENPRIVC---------------------------------------------QNIFNDC--------------------------------------------SGVLLKFVLTFYG------------------------------YG-----------------------------------------------
H_vulgaris_7            ----------MNYRG---------------------------IYRR---------------RYVFVLLLLVAV---------------------------VNISYGW------------TVLKN---------------------------------------------------------KDYK-RRYLSPSGVEKV-RKHL---------------------------------------------------SRKYVA-------SRN-NTQTFKK--------------------------H-----------------------------------------YFSNTWAVH-----IDPP--------------------------------------------DNDVADRIAKKHGFTNIGK------------IG-----------------NI---EGHY-----HFK-H--------------------------------------EEI-----------------------------------------------------------------------G----ER-------------ELEKA-------------------------RHKT-----------------------------------------------------------ALLNLEDEVKFAE---------------------------------------------------------------------------------------------------------------------------------------------------------------------------------------------QQKILERVKRD-----------------------------------------------------------------------------------------------------------------GIPNDPYFKDM-WYLLNTGQ----------ASGPAGVDMNVVPVWKKNITGRGIVISVLDD-------------GLDWTHPDLEANY----------------------------DQTASIVLN-------DNDNDPMPR-----DSDA-DNCHGTRCAGEAAAIANNGICGTGVAYNAKIGG----------VRMLDGQ---ATDALEASALGFRGDHIDIYINCWGPKDDGKTFGKPGPMAAKALRLGAEQG-RNRLGSIFVWATGNGGL--TDDDCNCDGYTTSIFTISIGCIGDHGLSAYYTEKCSSTLAVTFNGASH-----K---------------EGREN----KMVTTDLY----HQCTEEFKGTSASAPLAAGIIA---------LTLEANPLLTWRDVQALIVHTAQIT-----SPVDE----GWKRNGAGFHF--NHKFGFGRLDANAMVNAA--QSWKNL-PAQRKCTAASGF-------D-HQDIP----R---G-D-SLFIN-----IPTVACES-----------SSA-QIAKVEHVVLTVS------------------FV------------------------------------HRR-RGDVSIDLISPKDTKSQMLSPRKYDD-SDEGLDEWSFMTVYNWGENPKGIWRLKIT-------DNP-----NQD---------------------D---------------------------------------VMNLFNGDNTDDVESLEERVIDTQTKQNKAEWEKM-------RKEN-----------------------------------PYFDVPYPT-------------------------------------------GVRKDKVL--GSTEINDN-----------------------------------SFDT----PHTETFKIIRNHI-----------------------------------------PEVN-------------------------------------------------------------------LQNN-------DNMNTLNFDPVTGRKKNSI---NKKIINSRKRNFLTFRNFL------------------------------------------------------------KKSKKVQVQ----------------------QEETGTQRVQVNA----------------------------------------GYENPRISC---------------------------------------------ESGYTTC--------------------------------------------SGVLINYKLTFYG------------------------------TGE----------------------------------------------
H_vulgaris_syn_H_ma     ----------MNYRG---------------------------IYHR---------------RYVFVLLLLVAV---------------------------VNISYGW------------TVLKN---------------------------------------------------------KDYK-RRYLSPSGVEKV-RKYL---------------------------------------------------SRKYVA-------SRN-NTQTFKK--------------------------H-----------------------------------------YFSNTWAVH-----IDPP--------------------------------------------DNDVADRIAKKHGFTNIGK------------IG-----------------NI---EGHY-----HFK-H--------------------------------------EEI-----------------------------------------------------------------------G----ER-------------ELEKA-------------------------RHKT-----------------------------------------------------------ALLNLEDEVKFAE---------------------------------------------------------------------------------------------------------------------------------------------------------------------------------------------QQKILERVKRD-----------------------------------------------------------------------------------------------------------------GIPNDPYFKDM-WYLLNTGQ----------ASGPAGVDMNVVPVWKKNITGRGIVISVLDD-------------GLDWTHPDLEANY----------------------------DQTASIDLN-------DNDNDPMPR-----DSDA-DNCHGTRCAGEAAAIANNGICGTGVAYNAKIGG----------VRMLDGQ---ATDALEASALGFRGDHIDIYINCWGPKDDGKTFGKPGPMAAKALRLGAEQG-RNRLGSIFVWATGNGGL--TDDDCNCDGYTTSIFTISIGCIGDHGLSAYYTEKCSSTLAVTFNGASH-----K---------------EGREN----KMVTTDLY----HQCTEEFKGTSASAPLAAGIIA---------LTLEANPLLTWRDVQALIVQTAQIT-----SPVDE----GWKRNGAGYHY--NHKFGFGRLDAEAMVNAA--LTWVNL-PQQRKCTAAAGF-------D-HQDIP----K---G-D-SLLIK-----IQTTEYGC-----------SLN-PITKLEHVILTVS------------------FV------------------------------------HRR-RGDVSIDLVSPNGTKSEMLSPRRYDD-SDEGLDEWNFMTVYNWGENPNGVWLLRVT-------DNP-----NQD---------------------D---------------------------------------AMSFFNSE-ANDVESLEEQVIDTQTKQNKEIWEKM-------RLIN-----------------------------------PNFDVPYPT-------------------------------------------GVRKNNVA--TKYKDNTNI------------------------------QNIVSYKSGNVEPITDKIEYDRSDI-----------------------------------------PEVSNEEKENEI--ENK-------------------------ISDKTNKQYDEYVVP-VKKGNLAVFDEK-FQNA-------PDKNE-NDESKLNDSDDDVVREKKDLLSEEKKEILNFYNQLRSKRKKFNTGN--------------------------------------------TQNDGKISKKVQVQ-----------------------EETGTQRVQVNA----------------------------------------GYENPRISC---------------------------------------------ESGRNDC--------------------------------------------SGVLLKFSLTFYG------------------------------TV-----------------------------------------------
Enteromyxum_1           ---------------------------------------------------------------------------------------------------------------------------------------------------------------------------------------------------------------------------------------------------------------------------------------------------------------------------------------------------------------------------------------------------------------------------------------------------------------------------------------------------------------------------------------------------------------------------------------------------------------------------------------------------------------------------------------------------------------------------------------------------------------------------------------------------------------------------------------------------------------------------------------------------------------------------------------------------------------------------------------------------------------------------------------------------------------------------------------------------------------------------------------------------------------------------------------------------------------------------------------------------------------------------------------------------------------------------------G-RNGLGSIFVWATGNGGL--MMDDCNCDGYVNSIYTISIGSISDYGLSVYYTESCASTLAVTYSGGSH-----R---------------MKPEN----QM-----------------------GPLLLRLLQ---------LEL----------------------------------------------------------------------------------------------------------------------------------------------------------------------------------LR-----------------------------------------------------------------------------------------------------------------------------------------------------------------------------------------------------------------------------------------------------------------------------------------------------------------------------------------------------------------------------------------------------------------------------------------------------------------------------------------------------------------------------------------------------------------------------------------------------------------------------------------------------------------------------------------------------------------------------------------------------------------------------------------------------------------------------------------------------------------------------------------------------------------------
Thelohanellus_9         -------------------------------------------------------------------------------------------------------------------------------------------------------------------------------------------------------------------------------------------------------------------------------------------------------------------------------------------------------------------------------------------------------------------------------------------------------------------------------------------------------------------------------------------------------------------------------------------------------------------------------------------------------------------------------------------------------------------------------------------------------------------------------------------------------------------------------------------------------------------------------------------------------------------------------------------------------------------------------------------------------------------------------------------------------------------------------------------------------------------------------------------------------------------------------------------------------------------------------------------------------------------------------MNDTFEGKALSFNNHYIDIYSNSWGPKDDGKSYGKPGPLSEEALKRGVQFG-RQGKGCIFVWATGNGGL--MDDDCNCDGYVTSIYTIGVGSISDHGMSVYYKESCASTIAVTFSGGSH-----H---------------ERDEN----KLVTTDID----GQCTDHFRGTSSSAPIASGIFA---------LALEANPKLGWRDIQHLIVHSSTLT-----SPLDK----GWQINGAGHHF--NHKFGFGKLDAYNMVQMA--RRWKNV-GPQRICNTFKLE-------S-PVILP----S---N-G-SLELH-----VQSDGCKF----------SPAN-FVTKLEHVVLRMS------------------FD------------------------------------AIT-RGSISIGLTSPMKTYSQMLSRRSRDI-EET---DWNYMTVFNWDESPKGTWIISIF-------DLS-----GTSPL-------------------N-------------------------ASTT---------------ANSTRFDEEDLAREVQCKYDNEQQT---------------------------------------------------PTSSILYMK-------------------------------------------RFRRDSDDG-------------------------------------------------------------------------------------------------------------------------------------------------------------------------------------------------------------------------------------------------------------------------------------------------------------------------------DESQNQISKI-------------------------------------------------------------------------------------------------------------------------------------------------------IFKKIELILYG------------------------------T------------------------------------------------
Thelohanellus_10         ----------MNY----------------------------------------------------CPLKLLAI---------------------------LHI-------------------------------------------------------------------------------------FLATGGC-------------------------------------------------------------------------------------------------------------------------------------------------------FYSNTWAVK-----FSQP--------------------------------------------DISEIERILKESNFRILNQ------------IT-----------------K----DRLF-----HVI-C--------------------------------------DNV-----------------------------------------------------------------------S----RA-------------EKYEN-------------------------KEKT-----------------------------------------------------------NELLKNEMVEWAS---------------------------------------------------------------------------------------------------------------------------------------------------------------------------------------------QQYVNHRYRRF-----------------------------------------------------------------------------------------------------------------QPPNDPLFKRM-WYMLNTGQ----------SSGPAGVDIDVLPVWSQGITGKGIIISVLDD-------------G----------KF----------------------------HSIVKFDFN-------DNDPDPKPR-----EEDP-DNCHGTRCAGEAAAAAYNDICGVGVAYNAKIGG----------VRMLDGS---ATDALEASSLSFKNDYIDIYINCWGPKDDGKTFGKPGPLAAKALKEGASRG-RKGLGSLYVWATGNGGL--TDDDCNCDGYTTSIYTISIGCIGDHGLSAYYTEKCSSTIAVTFNGASH-----K---------------EGKEN----EMITTDLF----HKCTTEFKGTSASAPIAAGILA---------LVLEANSLITWRDVQHLIVRSAKVT-----SPMDD----GWKTNGAGLHY--NHKFGFGRLVASTIVEMA--KTWKNV-SPQRECIGYSDI-------N-RKNIP----I---K-S-SLEIY-----FDTNACVN-----------TES-AVDSLEHVVLTVS------------------LI------------------------------------HHR-RGSLSIDLISPAGSPSQILSTRRYDS-SEEGLDDWNFMTIHFWGENPSGKWKLIVT-------DNV-----HPT---------------------K-------------------------V-------------------GPEENDNEDLAQRLIDRDVERQKSTWESM-------RQQN-----------------------------------PYFDTDYPT-------------------------------------------GVRRNQVL--NKKQPVGS-------------------------------KT---KKTKNLPPLPGMIKFTKNLD-----------------------------------------PFISHK---------------------------------------------------------------------------------------------------------------------------------------------------------------------------------------PIK-----------------------EQTGVQRVQVSS----------------------------------------GYDNPKVEC----------------------------------------------VGSDGC--------------------------------------------SGVLIKWSITFYG------------------------------TSSK---------------------------------------------
Nematostella_8          ----------------------------------------------------------------------------------------------------------------------------------------------------------------------------------------------------------------------------------------------------------------------------------------------------------------------------------------------------------MFTNSWAVQ-----LDSA--------------------------------------------EVEAADRIAAKHGFTNLGQ------------VG-----------------SL---KGYY-----HFK-HV-------------------------------------HKP-----------------------------------------------------------------------G----NR-------------ARRELHV-----------------------HEKT-----------------------------------------------------------RLLMQEDEVLWAQ---------------------------------------------------------------------------------------------------------------------------------------------------------------------------------------------RQHVLARTRKY-----------------------------------------------------------------------------------------------------------------IVPHDPKFHDQ-WYLFNDGQ----------STGPAGVDIDVVPAWNRNITGRGVVVSILDD-------------GVDHTHPDLRDNF----------------------------DQKASYDFN-------DMDPDPRPR-----DSDP-DNCHGTRCAGEV-AAANNDVCGVGVAYNANIGG----------VRMLDGQ---ATDVLEGSSLSFQSAYIDIYSNCWGPKDDGKTFGKPGKLAQEALMQGALKG-RGGRGNIYVWATGNGGL--TDDDCNCDGYTTSIYTISIGCIGDHGLSAYYTELCSSTLGVTFNGGSH-----R---------------EREEN----KMVTTDLH----HKCTEEFKGTSSAAPLAAGMIA---------LVLEANPNLSWRDVQHLVVETAQVT-----SPVDE----GWMKNGAGYHF--NHKFGFGRLDADAMVKRA--KTWKSV-APQRICHGPSSS-------T-QQEIP----T---G-G-TLSIT-----IDTIACSG-----------TDK-MLTKLEHVTLTVS------------------FQ------------------------------------HRR-RGDVSIDLFSPSGTRNEMLSTRRYDD-SKNGLHDWTFMTVHNWGENPKGEWVMNVT-------DNL-----SAL---------------------N-------------------------KGVDPNG-------YVQHDTSKQEADVEDLEEEVIDDEKKTQELEAQKQG-K--NGKKQS------------------------------------DLDVPYPE-------------------------------------------GVKKNRVP------------------------------------------------------------------------------------------------------------------------DNGQ------------------------------------------------------------------------------------------------------------------------------------------------------------------------------------------------------------------------------------------------------------------------------------------------------------------------------------------------------------------------AWSDNDPG------------------------------SYMGE--------------------------------------------
H_vulgaris_5            ----------MFNR------------------------------------------------LTFLLCILLLI---------------------------LDIT----------------IANN---------------------------------------------------------KHHKSKKKVHREDVIKVSHEYK---------------------------------------------------DGRFTK-------TPNFNARQLTK--------------------------NDKVYL-------------------GKLEDALQSKEG---KLLYTNSWAVQ-----LNPA--------------------------------------------EVAQADRIANNHGFENLGQ------------IG-----------------NL---EGFF-----HFK-H--------------------------------------KKT-----------------------------------------------------------------------K----SR-------------VKRAL-------------------------HQTT-----------------------------------------------------------KKLLEENHVLWAE---------------------------------------------------------------------------------------------------------------------------------------------------------------------------------------------QQHLLDRRRKD-----------------------------------------------------------------------------------------------------------------GIPTDPKFKEQ-WYLLNNGQ----------STGPSGVDINVRPVWEQGITGRGVVVSVLDD-------------GVDHNHPDLRDNY----------------------------DQKASYDFN-------DMDADPKPR-----DSDP-DNCHGTRCAGEIAAAANNSNCGVGVAYDANIGG----------VRMLDGQ---ATDILEGSSLSFQSNYIDIYSNCWGPKDDGKTFGKPGRLAQEALMRGALEG-RNGKGNIYVWATGNGGL--TDDDCNCDGYTTSIFTISIGCISDHGLSAYYTELCSSTLAVTFNGGSH-----R---------------EKEEN----KMITTDLH----GKCTDEFKGTSSSAPLAAGIIA---------LVLQANPNLSWRDVQHLIVNTAQVT-----SPVDE----GWMDNGGGFHF--NHKFGFGRLDAGKMVEAA--KHWRNV-PKQRRCNGPSSN-------S-VQEIP----A---G-G-TLSIT-----IDTISCEG-----------TEK-EITKLEHVTLTVS------------------FQ------------------------------------HRR-RGDVSIDLFSPMGTRNEMLSTRRYDD-SDKGLHDWTFMTVHNWGESPKGIWTLNVT-------DNI-----LAL--------------------TS-------------------------KGFNLNG-------YLQHDTSKQEPDVEDLEEEVIDDEKKMRDLEEKKKK-K--KEAESS-----------------------------------SILDVPYPD-------------------------------------------GVRKRNKIR------------------------------------------TYSIKTDELDEDRNILQKDAEIL-----------------------------------------SLLHNSAKKTVVTDNND-------------------------LGLQSTESYGESNGD-----VSAVEGEKIFQNA-------DDLFG-KSSITKDDGE-------NDQVYGYDRNFAQIQK----MHDKEASKR---------------------------------------------TGLSYQDPRVQVQ-----------------------EETGSQRVQVSN----------------------------------------GFQEPFLPSL--------------------------------------------NANGRVS--------------------------------------------SGQLLEWSLCFYG------------------------------TGPEEEN-----------------------------------------N
Edwardsiella_2          ----------M-----------------------------------------------------------------------------------------------------------------------------------------------------------------------------------------------------------------------------------------------------------------------KDKE--------------------------G-----------------------------------------YFTNTWAVE-----VDHP-------------------------------------------EEENYVQEISKRHGFTIIGK------------IG-----------------NL---KGHY-----HLR-H--------------------------------------DEV-----------------------------------------------------------------------E----EL-------------KKEHN-------------------------REKT-----------------------------------------------------------DRLLLEDKVRWAE---------------------------------------------------------------------------------------------------------------------------------------------------------------------------------------------QQKILHRVKRD-----------------------------------------------------------------------------------------------------------------DVPNDPKFTEM-WYLMNTGQ----------TGGPVGVDINVTPVWKRGITGKGVVISVLDD-------------GMDHNHPDLAPNF----------------------------EIKASHDFN-------DNDGDPMPR-----DIDP-DNCHGTRCAGEIAAVANNSICGVGVAYGAKIGG----------VRMLDGK---ATDALEASSLGFGTQLIDIYSNCWGPKDDGKTFGKPGPLAAKALKSGAENG-RGAKGNIFVWATGKTA-----------------------------------------------------------------------------------------------------------------------------------------VLQTMIATAMAT------------------------------------------------------------------------------------------------------------------------------------------------------------------------------------------------------------------------------------------------------------------------------------------------------------------------------------------------------------------------QQVSIQYL-----------------------------------------------------------------------------------------------------------------------------------------------------------------------------------------------------------------------------------------------------------------------------------------------------------------------------------------------------------------------------------------------------------------------------------------------------------------------------------------------------------------------------------------------------------------------------------------------------------------------------------------------------------------------------------------------------
Nematostella_9          ------------------------------------------------------------------------------------------------------------------------------------------------------------------------------------------------------------------------------------------------------------------------------------KE--------------------------G-----------------------------------------YFTNTWAVE-----IEHP-------------------------------------------FEEKYVREISKRHGFTIIGK------------IG-----------------NL---KGHY-----HLR-H--------------------------------------DDV-----------------------------------------------------------------------D----EL-------------NKEHN-------------------------RDKT-----------------------------------------------------------DRLLLEDNVRWAE---------------------------------------------------------------------------------------------------------------------------------------------------------------------------------------------QQKILHRVRKD-----------------------------------------------------------------------------------------------------------------GIPTDPMFTEM-WYLMNTGQ----------TGGPVGVDINVIPVWKRGITGRGVVVTVLDD-------------GMDHNHPDLKPNY----------------------------EPCASHDFN-------DNDQDPAPR-----DIDP-DNCHGTRCAGEIAAVANDSICGAGVAYNAKIGG----------VRMLDGK---ATDALEACSLGFANQVTDVYSNCWGPKDDGKTFGKPGPLAAKALKSGAEKG-RGGKGNIFVWATGNGGL--TDDDCNCDGYTTSIYTVSIGCIGDHGLSAYYTELCSSTLAVTFNGGAH-----R---------------EKEEN----KMITTDLK----GKCTEQFKGTSSAAPLAAGMVA---------LMLEQNPSLTWRDVQHIIVHTAKMT-----SPVDD----GWRTNGAGLHF--NHKFGFGRLDADAMVEKS--RVWKNV-PVQRTCTGASSVT-----GD-EKDIP----V---G-G-SLDIQ-----IPTGGCMG-----------TIA-EINHLEHVVLTVS------------------FI------------------------------------HRR-RGDVSLLLTSPSGTKNEMLSTRRYDD-SKEGLDKWSFMTVHCWGENPRGFWKLNVI-------DNP-----LNE-------------------IGD-------------------------RVVNGFG-------TLHLDTSKQDTDVEDLEEQVIDDQTKQQAARIQSI-------KNTN-----------------------------------PLFDFPYPA-------------------------------------------GVRRDRV--------------------------------------------------------------------------------------------------------------------------------------------------------------------------------------------------------------------------------------------------------------------------------------------------------------------------------------------------------------------------------------------------------------------------------------------------------------------------------------------------------------------------------------------------------------------------------------------
Polypodium              LEWINSEPEEMLSAR----------------------------------------------SISNFITYLLLI------------------------------------------------------------------------------------------------------------------------------------------------------------------------------------QSLWRVR-------SSA-GERDAGN--------------------------K-----------------------------------------LYSNTWAVH-----FHPE--------------------------------------------YEHHAERVLYKHGFKVLGK------------IG-----------------NL---DGLY-----HVR-H--------------------------------------DEV-----------------------------------------------------------------------A----KE-------------HVKTS-------------------------DDKT-----------------------------------------------------------QALELEQEVRWAK---------------------------------------------------------------------------------------------------------------------------------------------------------------------------------------------QQEVMERVKRD-----------------------------------------------------------------------------------------------------------------YLPNDPKFKDM-WYLLNTAQ----------ATGPAGVDLRVVPVWNQNITGKGIVISVLDD-------------GVDYTHPDLKQNY----------------------------DPLASYDFN-------DHDPDPRPR-----DEDP-DNCHGTRCAGEVAAVANNNVCGVGVAYNAKIGG----------IRMLDGQ---ATDALEASSLSYKTNYIDIYINCWGPKDDGRTFGKPGPLATKALQDGAEKG-RHGLGSIYVWATGNGGL--TDDDCNCDGYTTSIYTISIGCIGDHGLSAYYTEKCSSTIAVTFNGASH-----R---------------EGREN----KMVTTDLY----HQCTEEFKGTSASAPIAAGAIA---------LAMEANPRLSWRDVQHLIVDTAKIT-----SPMDN----GWARNGAGYHI--NHKFGFGRIDTFALVQRA--KTWVSV-PKQRKCIAASSS-------D-QFDIP----R---R-D-SLVIE-----IPTIACLN-----------SDE-QIDRLEHVILTIS------------------FL------------------------------------HQR-RGDVSIDMFTPHGTRSQLLSTRRYDD-SDEGLDEWSFMTVHFWGEQPKGIWRMQIS-------DNG-----HPT---------------------K--------------------------------------------PLPDDADNEDIAEKVIDAQTKLQKPVWEKM-------RAAD-----------------------------------RFFVVEYPS-------------------------------------------GVRRERVSH--VNYTV--------------------------------------------------------------------------------------------------DGVGSGGRRAS------------------------------------------------------------------------RHRAT-KSEI--------------PQYFPWSKKYLGLRR----SARRGGSKK---------------YPKHSSIPS--------------------MAFRRIAEKKVQVA----------------------VEETGTQRVQVNA----------------------------------------GYDNPRIICL---------------------------------------------HGFGTC--------------------------------------------SGVLLKWTLTVYG------------------------------TGPA---------------------------------------------
Enteromyxum_3           --------------------------------------------------------------------------------------------------------------------------------------------------------------------------------------------------------------------------------------------------------------------------------------------------------------------------------------------------------------------------------------------------------------------------------------------------------------------------------------------------------------------------------------------------------------------------------------------------------------------------------------------------------------------------------------------------------------------------------------VQWAE---------------------------------------------------------------------------------------------------------------------------------------------------------------------------------------------QQQIQERVKKD-----------------------------------------------------------------------------------------------------------------FIPTDPKFSEM-WYL--------------------------------------VLITKLTK-------------N--------STML----------------------------DAAASYDFN-------DHDSDPRPR-----DQDP-DNCHGTRCAGEAVATANNNICGVGVAFNAKVGGTQNCRKTLLGVRMLDGS---ATDALEASSLGFRNDYIDIYINCWGPKDDGKTFGKPGPLATKAIQDGAEK-----------------------------------------------------------------------------------------------------VTTDLY----HQCTTEFKGTSASAPIAAGIFA---------LVLEVN-------------------------PLDE----GWKSNGAGFHF--NHKFGFGRLDAYAMVEAA--KKWKYV-GKQK-----------------FRNIP----I---K-S-NLTIQ-----FKTDACSF-----------QPD-FVNRLEHVVVKIS------------------LV------------------------------------HKR-RGDLSINLISPRGTKSPILSPRRYDN-SDEGLDDWNFMSVHFWGEKPAGVWKLVIN-------DCS-----ASS---------------------N-------------------------S-----------------D-NQDETDNEDIAEKLIDSQKKKQMDYVEKK--------------------------------------------------------------------------------------------------------------------------------------------------------------------------------------------------------------------------------------------------------------------------------------------------------------------------------------------------------------------------------------------------------------------------------------------------LLLVSA----------------------------------------GYDSPSIKC----------------------------------------------VNGKKC--------------------------------------------SGVVLNWSVKFYG------------------------------TES----------------------------------------------
Kudoa_2                 ----------MRT------------------------------FER---------------TLAELIELFYALGEQ-FCRISLLR-----DNLN-SENTSEKISISWNN-QILNFNDIKTIINNVRGVLVEPHYLDFDIKQLIIYKISYLALYSKKLILNSAMKRTNRVYCLVFDNGNLLPKESK-RINLSEDGFDNLKNKKPLSFLNVHTTKDFNINLFTNQIVSVVHNLYDTDTNQLIEIFLPKFMYDNKSTARKYSC-------KRDITAANYHN--------------------------NDSSTLLIKQKLAHITKFHTYERREAGFSDVT----------FEQSAKAIKTIPTLLQAP-------------------------------------------KLEDLTNIRINKTRLKFVGQFNRQILIFSNYEIE-----------------SLVAHSAFYIFIDQHAA-H--------------------------------------ERI-----------------------------------------------------------------------RYEFFQR-------------QLKSYHKD-PNLLIALDN-----PLVLKMNSKKTFDDIVTKFRHLFLKNGIEIFCYQTTDQILIKRCLAFYFENNHTLLNHIKQLLNSIQLYHNETMFNAEVDWIE---------------------------------------------------------------------------------------------------------------------------------------------------------------------------------------------QQKIHARFKRD-----------------------------------------------------------------------------------------------------------------YIPTDPNFRDM-WYLHNVGQ----------SSGPAGVDINVVPVWSQNITGNGVVISVLDD-------------DI----------K----------------------------DPAASFDFN-------DHDSDPMPR-----DSDP-DNCHGTRCAGEAVATANNGICGVGVAFNAKVGG----------VRMLDGS---ATDALEASSLGFRNDYIDIYVNCWGPKDDGKTFGKPGPLASKALKEGAEKG-RKGLGSLYVWATGNGGL--TDDDCNCDGYTTSIYTISVGCIGDHGLSAYYTEKCSSTIAVTFNGASH-----R---------------EGKEN----KMVTTDLY----HQCTTEFKGTSASAPLAAGILA---------LVLEANANLTWRDVQHLIVRTAKIT-----SPLDE----GWKTNGAGLHF--NHKFGFGRMDALALVEAA--RSWINV-GPQKECEGFYER-------E-KINIP----I---R-N-NLTIQ-----FKTEACAG-----------EKN-EVKRLEHVVVTIS------------------LI------------------------------------HRR-RGDLSIDLISPSGTKSPILSSRKYDN-SDEGLDEWKFMTVHFWGENPAGIWKLIIN-------DSH-----AAI---------------------K-------------------------G-----------------D-T-DKTDNEDIAEKLIDTQKAKQMKYIDEQ-------LSID-----------------------------------PNYDFQYPD-------------------------------------------GVKRNKVVV---------------------------------------------------------------------------------------------------------ERYFHNSTRSSR------------------------------------------------------------------------ERFS-KSKLLL------------PGMDDWS---------FL--------KK--------------------AL-----------------------------FSKMKPN-----------------------EETATQRVQVSS----------------------------------------GYDNPQISC----------------------------------------------INGKKC--------------------------------------------SGVVIDWSITFYG------------------------------TS-----------------------------------------------
Nematostella_5          -----------------------------------------------------------------------------------------------------------------------------------------------------------------------------------------------------------------------------------------------------------------------------------------------------------------------------------------------------------FSNVWAVQ-----LDSN--------------------------------------------DGSLADAIARAHGFKNLGG------------IG-----------------TL---TGHY-----EFV-H--------------------------------------DST-----------------------------------------------------------------------G----SR-------------MRRSM-------------------------ESRT-----------------------------------------------------------KRLISHPRVIWAK---------------------------------------------------------------------------------------------------------------------------------------------------------------------------------------------QQRILDRQKRDFFDLLEARASQ-QQR--------------------------------------------------------------------------S----------------LGHERRKRFYHDPMFAKQ-WYLQNTGQ----------FNIPEGNDIGVLPVWERGFTGKGVVVSILDD-------------GLDHTHPDLKRNY----------------------------DPKASWDFN-------DKDDDPFPN-----DVDP-YNAHGTKCGGEVGAQADNDICGAGVAPNVSLGG----------IRMLDGV---ATDALEANALSYKPQYIDIYSNCWGPKDDGKTFGRPGKLGQKALEDGAKKG-RGGKGSIYVWATGNGGL--VDDDCNCDGYTSSIYTISIGAISSYGLSTYYDEQCSSTMAVTFTGDSH-----R---------------SGEEEY---TLVTTNLH----HECTDTFRGTSSAAPLAAGIFA---------LVLEANPNLTWRDLQHLVVHSAEKT-----SPLDQ----GWKVNGAGIHF--NHKFGFGRLHATRLVANA--LKWKHV-PAQHICQVEGFQ-------ARKEIIK----R---N-G-KLILK-----VHTDGCAG-----------TKN-AVKRLEHVQATVS------------------LK------------------------------------HNR-RGALSIEIRSPMGTTSQLLSTRKYDT-STNGLKDWSFMTVHFWGEDPAGEWEVIIT-------DNT-----DSM---------------------F--------------------------------------------NKREAVDMEEKEREEINARRKK-------------------------------------------------------------------------------------------------------------------------------------------------------------------------------------------------------------------------------------------------------------------------------------------------------------------------------------------------------------------------------------------------------------------------------------------------------------------------------------------------------------------------------------------------------------------------------------------------------------------------------------------------------------------------------------------------------------
Edwardsiella_1          ----------MMILR-------------------------------------------------LCLCSLLVF---------------------------TSLSV--------------PVLPS----------------------------------------------------------------------------------------------------------------------------------------------ENRN-NAEDADDSFE-------------------REDGS-----------------------------------------RFSNIWAVQ-----LDTN--------------------------------------------DASLADEIAKDHGFRNSGE------------IG-----------------GL---LGHF-----EFV-H--------------------------------------DST-----------------------------------------------------------------------G----SR-------------MKRST-------------------------MSRT-----------------------------------------------------------KRLIAHPRVIWAK---------------------------------------------------------------------------------------------------------------------------------------------------------------------------------------------QQRILERQKRDFFDLLEERYSDGEEL--------------------------------------------------------------------------N----------------KGKEREKRYFKDPQFGKQ-WYLINDGQ----------FGIPQGNDIGVLPVWQRGYTGKGVVVSILDD-------------GLDHTHPDLKRNY----------------------------DPKASTDLN-------DKDDDPFPR-----DIDP-YNAHGTKCGGEVGAQADNNICGAGVAPNVSLGG----------VRILDGQ---ATDVLEAHALSFNSQYIDIYSNCWGPKDDGKTFGRPGELGMRALKDGAEHG-RGGKGSIYVWATGNGGL--VDDDCNCDGYTSSIYTISVGAISSYGLSTYYDEQCSSTMAVTFTGDSH-----R---------------GGEEEF---DLVTTDLH----HKCTDTFRGTSSAAPLASGIFA---------LVLEANPNLTWRDLQHIVVHSALKT-----SPKDQ----GWKINAAGIHF--NHKFGFGRLDATNLVSSA--LKWKQV-PPQHICQVKGFH-------KRHEPIK----R---N-G-ELILR-----VHATGCKG-----------MKN-SINKLEHVQVTVS------------------LQ------------------------------------HNC-RGALSIDITSPRGTTSRLLSTRRYDK-STNGLKDWSFMTVHLWGEDPSGEWIVTVT-------DNT-----DTM---------------------S--------------------------------------------RKRETIDMEEEERQEINARRKKAHRDEIPGYYR--NKRQGEVEKLV------------------------------RNYDSFHDEIRHGRFGK-----------------------------------DYMRDEISH-------------------------------------------------------------------------------------------------------------------------------------------------------------------------------------------------------------------------------------------------------------------------------------------------------------------------------EDPARQLDDVMQDE----------------------------------------------------------------------------------------ADLGMYTAQDSQN--------------------------------------------TGYLSSLSLTLYG------------------------------TTE----------------------------------------------
Sphaeromyxa_3           ----------M--------------------------------------------------------------------------------------------------------------------------------------------------------------------------------------------------------------------------------------------------------------------------------------------------------------------------------------------------------------------------------------------------------------------------------------------ISM---------------------------------------------------------------------------------------------------------------------------------------------------------------------------------------------------------------------------------------------------------------------------------------------------------------------------------------------------------------------------------------------------------------------------------------------------------------------------------------------------------------------------------------------------------------------------------------------------------------------------------------------------------------ITMRILNQ-------------GMRIRTIGIGFSI----------------------------DSK--------------------------------RLSHGTRCAGEVSAVANNNICGLGVAFNSKIGG----------VRMLDGS---ATDALEANSLGFKNDYIDIYINCWGPKDDGKTFGKPGPLAAKALMDGATVG-RDGKGVLYVWATGNGGL--TDDDCNCDGYTTSIYTISIGCIGDHGLSAYYTEKCSSTIAVTFNGASH-----R---------------EGKEN----KMVLKKYYC---NNCS-SIGSWDDSFSIRNKVDSQ-------SKSFKFRPELTWRDIQDMIVRTSKVT-----SPMDS----GWKTNGAGLHF--NHKFGFGRIDAFGNNSLK--TELIKI-----------------------RNIP----T---K-S-SLEID-----FETDACIR-----------TED-QVDRLEHVVLTVS------------------FV------------------------------------HHR-RGSVSIDLVSSSGTLSQILSTRXYDI-S----------------ERXAGRWKLIIT-------DSI-----SPT---------------------K-------------------------PGI-------------------DEADNEDLAEKLINRDN--------------------------------------------------------PYYDFPYPS-------------------------------------------GVRRNSVNN--STKSQRS-----------------------------------SIKRKDFSPI--------------------------------------------------------------------------------------------------------------------------------------------------------------PGMNPWYHNYRNAHK--------------------------------------------------------------------SLE------------------KVTRLEQTGTQRVQVSA----------------------------------------GYNNPTIEC----------------------------------------------IDGKSC--------------------------------------------SGILLSWSITFYG------------------------------TKNEN--------------------------------------------
Aurelia_1               ----------MTLR-------------------------------------------------TIILCLLLVI---------------------------VSISSSFA-------------------------------------------------------------------------SEERVKRRFSDEEVAKF-RSLL---------------------------------------------------PEPKDE-------EYD-EENEEND--------------------------D-----------------------------------------IHENTWIVR-----IDAA--------------------------------------------DTDIADTLANKYGFVNRGQ------------VA-----------------NL---DGIY-----KFY-HHGHSHDEGHN------HHGDV-HTESDPIVPTDSMT-SEHV-----------------------------------------------------------------------H----TR-------------TKRDH-------------------------IEHA-----------------------------------------------------------TLLRSHPQVKWVK---------------------------------------------------------------------------------------------------------------------------------------------------------------------------------------------RERILSREKRE-------------------------------------------------------------------------------------------------------------GKSKLTFNDPMLSEE-WYIENDGQ----------TSGPSGFDSKVYDVWNRGYTGKGVVLSVLDD-------------GMDHTHPELKDNY----------------------------DPVASTDLN-------GHDSDPFPN-----DSDP-YNAHGTKCSGTIAAKANNKLCGAGIAYDAKVGA----------IRMLDGK---ATDSLEADALSFNPQHIDIYSCSWGPKDNGKTFGRPGKLGRMAFEAGAALG-RGGLGSIYVWATGNGGM--SHDDCNADGYVNSIYTISIGSVNDYGVSTYYCEKCASTMAVTYCSGQH-----KYGA------------SDSSA----NVITTYLH----HQCTKHFVGTSSAAPLAAGIFA---------LVLQANPKLTWRDLQYLVVETADLT-----SPLDP----GWRTNGAGFHY--NSKFGFGVLNAMKLVDKA--LKWKTV-GQQHTCHFPIRI-------K-HRDIP----S---N-G-VLKIK-----IKTDGCQSCLKKDKDANGTCKN-AVTKLEHVVVTVT------------------LK------------------------------------HRH-RGDLGIELYSPNGTKSVLLHRRGHDD-STNGLKNWSFMTVFNWGENPKGTWVLKFI-------DRA-----DSA---------------------K-------------------------GDVG----------------KRFQRDMEDVYVKMLDRRKRKAKLETLKK--K--IVQSVSDD---------------------------------ESEDAPRETETGEE---------FHVPAAEIYKRA--FD-------------ELRKKEESQ---------------------------------------------------------------------------------------------------------------------------------------------------GNRDEEDSE--------------------------------------SRDSEFDERK----------------------------------------------------------------------------------------------------------------RDVDTEEWYVDHRKRRS------------------------------------------------------------------------------------------ADEYSLDVSPF--------------------------------------------AGIIQSLSITLYG------------------------------TAN----------------------------------------------
Strongylocentrotus_5    ----------M--------------------------------------------------------------------------------------------------------------------------------------------------------------------------------------------------------------------------------------------------------------------------------------------------------------------------------------------------------------------------------------------------------------------------------------------IG------------------------------------------------C---------------------------------------------------------------------------------------------------S------------------------------------------------------------------------------------------------------------------------------------------------------------------------------------------------------------------------------------------------------------------------------------------------------------------------------------------------------------------------------------------------------------------------------------------------------------------------------------------------------------------------------------------------------------------------------------------------------------SFSHGTRCAGEVAAAANNSICGVGVAYEASIGG----------IRLLDGP---ATDRLTAQALQFNHSHVDIYSCCWGPVDDGIRFEMPHTLTKEAFEHGAITV----STAIPIRDSGGGGG-------------------------------------------------------G------------------GG----GGTTTDLN----GNCTDAFVGTSSAAPLASGLFA---------VVLQA---------------------------------------------------------------------------------------------------------------------------------------------------------------------------------------------------------------------------------------------------------------------------------------------------------------------------------------------------------------------------------------------------------------------------------------------------------------------------------------------------------------------------------------------------------------------------------------------------------------------------------------------------------------------------------------------------------------------------------------------------------------------------------------------------------------------------------------------------------------------------------------------------------------------------------------------------------------------------------------------------------------------------------------------------------------------------------------------------------
H_vulgaris_4            ----------MSIS-----------------------------------------------LSSFFLGVLLYLS----CSRTFAK--------------------------------HAEVSSS-------------------------------------------------------LNDRLR-RDVGFKSSIIKL-LSLF---------------------------------------------------SDPIDE-------EHD-DLENETS--------------------------K-----------------------------------------THAYEWVVQ-----LSSD--------------------------------------------NLNIAKEIGKKYGFQHVER------------IELQDK-------------DFNS-GGVF-----RFS-HSEPKKGEELL------EEPNLKHS--------------EST-----------------------------------------------------------------------D----DRIDKFRDDD-----LKRTI-------------------------LENK-----------------------------------------------------------HNIKNEDRVMYFK---------------------------------------------------------------------------------------------------------------------------------------------------------------------------------------------RQRILSREKRL------------------------------------------------------------------------------------------------------------PIKNIFNIDDPQFGKQ-WYINNKGQ----------TSGPSSFDDRVLKVWEEGITGRGVKVSILDD-------------GMDHTHPDLKDNY----------------------------DQQSSKDIN-------GHDDDPFPD-----DTDP-YNAHGTKCAGTVAAVANNSICGVGIAFNAKIGA----------IRMLDGK---ATDLIEADALSYHRDHIDIYSCSWGPKDNGVTFGRPGPLGRLALAQGAKDG-RKGRGSLFVWATGNGGM--NKDDCNADGYVNSIYTLGIGSVNEHGVSTYYGEKCAAMIAVTYCSGAH-----SGSN------------GDPQA----VVITTYLH----HQCTDSFVGTSSAAPLAAGIFA---------LVLEANPLLTWRDIQHLVFQTAVKT-----SPMDL----GWAVNGCGKPY--NHKFGFGLLDAFALVKQA--LNWTLV-SPQKSCHFKLSF-------D-NGYIP----S---G-H-HFKLS-----FTTDGCQSC--KTKNDEGKCKN-SITKLEHVVVNVT------------------LK------------------------------------HRR-RGDLSIDLISPAGTVSHMLHERPYDD-STTGLKGWTLMTLFNWCENPKGTWQLLFI-------DKN-----VSN---------------------S--------------------------------------------YERNVRDLEDEYIKELDEKKKEGTDEKFEE-------ESADVT---------------------------------LGEDISNEKKTVWSGGFRDAAYQRYLDRKETYGDY--YGS------------RFKRSAVED-------------------------------------------------------------------------------A------------------------------------------------------------------DSYSKKSDDE-------------------------------------------------------------------------------------------------------------------------------------------------------------------TNDSGNTDSTNDTD----------------------------------------NTDTPNDTNN------------------------------------------NENLNNSEI--------------------------------------------AGVVQEISVTFYG------------------------------T------------------------------------------------
Branchiostoma_4         --------------------------------------------------------------------------------------------------------------------------------------------------------------------------------------------------------------------------------------------------------------------------------------------------------------------------------------------------------------------------------------------------------------------------------------------------------------------------------------------------------------------------------------------------------------------------------------------------------------------------------------------------------------------------------------------------------------------------------------------------------------------------------------------------------------------------------------------------------------------------------------------------------------------------------------------------------------------------------------------------------------------------------------------------------------------------------------------------------------------------------------------------------------------------------------------------------------------------FSSHGTNCAGIIAAVHNNSFCGVGVAYKAKVAG----------IKMFSGAMTDISDAQEASALSHEHQHISIYSCSWGPSDWNNALDGPDTVAREALAVAAREG-RDGKGSIFVFSTGNGGT--YGD------------------------------------------------------------------------------------------------------------------------------------------------------------------------------------------------------------------------------------------------------------------------------------------------------------------------------------------------------------------------------------------------------------------------------------------------------------------------------------------------------------------------------------------------------------------------------------------------------------------------------------------------------------------------------------------------------------------------------------------------------------------------------------------------------------------------------------------------------------------------------------------------------------------------------------------------------------------------------------------------------------------------------------------------------------------------------------------------------------------------------------------------------------------------------------------------------------------------------------
Branchiostoma_5         ----------MHIEIL------------------------------------------------------------------------------------------------------------------------------------------------------------------------------------------------------------------------------------------------------------------------------------------------------------------------------------------FYSIVWNLS----RVRV---------------------------------------------LTDKGDYMLMSHDRT-----------------------------------VI---EDYY-----LFR-E--------------------------------------RNG-------------------------------------------------------------------------------------------IRRNV-------------------------DQRG-----------------------------------------------------------ALLRAE--------------------------------------------------------------------------------------------------------------------------------------------------------------------------------------------------------------------------------------------------------------------------------------------------------------------------------------------------------------SKYCGNVHMNVLPAWVRGYYGQGVVVGVVDD-------------GIFLENPDLMPNI----------------------------AEGLSYSVV-------DDSLDPTPSAA--------VFSHGTRCAGIVAAKANNNFCGVGVAPKAKIAG----------MKLFVGASADLTDAEEALALSHSYNDISIYSCSFGPSDYNNVLEGPDTLTYAAMKLSAEKG-RNGKGSIYMFSAGNGGN--YGDSCAYNGYINNIYAIGISAVLTDGSLARYDEACTSIFGVTYSRQYD-----D------------------NT----TLVVPYGP----GGCKTKFSATSAAAAMGSGVIA---------LVLSANEALSARDVQHLIARTSKNN-----GICGN----TWKMNAAGFRV--SDYCGFGLLDAGKLTSLA--VTWRSV-SEQVVCSLKQIE---------DRVIP----R---E-G-QLETN-----VTVSPKNC-----------ENG-TIQQLEHVLLTVN------------------IT------------------------------------FPR-RGHLRIAITTPENTTSVIVPGRPTDE-EPD--LAWTFMTIHHWGERTEGTWLLHVE-------NTH-----PHL---------------------N-------------------------------------------------------------NAARRQPAYLNEF-------RLAE---------------------------------------------------------------------------------------------------------------------------------------------------------------------------------------------------------------------------------------------------------------------PSTLTTTCS------------------------------------------------------------------------------------------------------------------------------------------------------------------------------------------------------------------------------------------------------------------------------------------------------------------------------------------------------------------------------------------------------------
Capitella_3             ----------MLGG-----------------------------LTQ----------------WILVLGILCNT---------------------------------------------HGILGE-------------------------------------------------------------------------------F----------------------------------------------NQAQQDEIES-------LEEELDAELKE--------------------------R-----------------------------------------HFTNEWAIR-----AEG---------------------------------------------GVEVVDAIARDLGYDNTGP------------IA-----------------PL---DNYY-----LLV-K--------------------------------------RDH-----------------------------------------------------------------------P----GR-------------SKRSA-------------------------DHHT-----------------------------------------------------------RALKEDHRVNWAE---------------------------------------------------------------------------------------------------------------------------------------------------------------------------------------------QQYSKIRTKRDFISKREEETAY----------------------------------------------------------------------------------------------------NEVYYNDEEWLKQ-WYLNDARK----------EKSLHKLDLRVIPVWNKNITGRGIVVAVLDD-------------GLEWKHSDIAPNY----------------------------DPEASFDFNSDNENNGDGDSDPSPRY----DDDN-FNRHGTRCAGEIAMVANNGKCGVGVAYEAKIGG----------IRMLDGT---VTDTLEARALAFNHTYIDIYSASWGPNDDGKTVEGPGMLALAALKKGIEEG-RGGKGVLYVWASGNGGS--AHDNCDCDGYTGSIYTISISSVSQGLKTPWYAEACSSTVASTYSSGTA-----S------------------EL----RITTTDLH----DTCTPAHTGTSASAPLAAGIFA---------LLLQANPNLTWRDVQHLVVWTADPS-----LLECE---NEFTTNHAGFKS--NNHFGFGLLDASALVNAA--EGFATV-PNKSICYVNGRE-------S-SSDIPIALNS---G-E-KVEIS-----VESTGCKD-----------QMA-EVVYLEHVEVVVD------------------MT------------------------------------YTD-RGHIEILLVSPQGTATTLLTKRKNDR-SVEGFANWSFMSVHTWGENPAGTWRIIIQ-------DRG-----EGS---------------------S-------------------------SGV-----------ISNVE--------------LRLHGTKEMPAHVKAA-------GGKR------------------------------------------------------------------------------------------------------------------------------I------------------------------------------------------------------------------------------------------------------------------------------------------------------------------------------------------------------------------------------------------------------------------------------------YGAADDTENAEVRN--------------------------------------------------------------------------------------------------------------D------------------------------------------------------------------------------------------------------------------------------
Capitella_6             ----------------------------------------------------------------------------------------------------------------------------------------------------------------------------------------------------------------------------------------------------------------------------------------------------------------------------------------------------------RYTNDFVVE-----IEG---------------------------------------------DGDVADLVAASHGFKYVRQ------------LH-----------------SL---GEIY-----HFT-H--------------------------------------EEV-----------------------------------------------------------------------S----SR-------------SKRSA-------------------------RDLV-----------------------------------------------------------ARLAADPNVGQMQ---------------------------------------------------------------------------------------------------------------------------------------------------------------------------------------------PHLHNYISVKNSIPE-------------------------------------------------------------------------------------------------------ARWTNQMHFNDPFYRDQ-WYYDNKGQ----------TGGSPGIDLNVIPVWKKGLTGRGVVVTILDD-------------GVDHTHPDLRENY----------------------------LAEASADLNS------RSDNDPMPD-----TSSA-DNSHGTRCAGEVAAKADNGKCGVGIAYNANIGG----------VRMLDGL---VTDMLESEAISFKRDLIDIYSASWGPPDTGDTMEGPGVYCKRALADGVRLG-RNGKGSIFVWATGNGGM--VDDDCNCDGYVSSIETISIGSMSDRGLSTYFSEVCLSTMAVVPCGGDHTITARR---------------ESDEK----PHVTTDLN----GDCTLDFEGTSSAAPMAAGAFA---------LVLEANPDLTWRDLQHLVARTARIP-----NDSEE----GWTVNGGGLHV--NPRFGFGVIDVGLMVEEA--QKWKNV-APQKRCDLPASN-------T-AQCVQ----D--IS-S-SIMQK-----MTTDGCAG----------VQQT-RVTHLEHVQVQVK------------------VK------------------------------------HPR-RGDITMTLTSPSGTESTILKPRPLDN-SAEGI-DFTFLTVHHWAEDPSGEWTLAVK-------DIG-----TKR---------GQ----------S-------------------------RGR-----------LLQWS--------------LTLWGSDSEDQVEESP-------RAGA----------------------------------------------------------------------------------------------------------------------------------------------------------------------------------------------------------------------------------------------------------------------------------------------------------------------------------------------------------------------------------------------------------------------------AHNAEQNEISKVMNIEE------------------------------------------------------------------------------------------------------------------------------------------------------------------------------------------DLSNSLN--------------------------------------------
Enteromyxum_2           ----------MK-----------------------------------------------------ILHLLFIA---------------------------------------------------------------------------------------------------------------------------------------------------------------------------------------------------------------------------------------------------------------------------------------------------------------------------------------------------------KAGYLNLNK-------------------------------------------------------------------------------------------------------------------------------------------------------------------------------------------------------------------------------------------------------------------------------------------------------------------------------------------------------------------------------------------------------------------------------------------------------------------------------------------------------------------------------------------------------------------------------------------------------------------------------------------------------------------------------------------------------------------------------------------------------------------------------LNSHGTRCASIIA-GATNKFCGIGVAFNATIAG----------IRMLSQK---TTDSIEASSLSYKNNKIDIYSCNWGPRDDG--------------------------------LSGNGGL--NGDDCNADGYITSIHTTAIGSIGHNGKVSAYSETCSSILAVTFGGSTN------------------------------------------------------------------------------NKSVESRLVIHFTIYKS-------------------------------------------------------------------------------------------------------------------------------------------------------------------------------------------------------------------------------------------YILLIIH--------------------------------------------------------------------------------------------------------------------------------------------------------------------------------------------------------------------------------------------------------------------------------------------------------------------------------------------------------------------------------------------------------------------------------------------------------------------------------------------------------------------------------------------------------------------------------------------------------------------------------------------------------------------------------------------------------------------------------------------------------------------------------------------------------------------------------------
Kudoa_1                 ----------MYLLLKKTQISHTSFKNSFNEFLIVTIDEHLFRYKN-----EESVI-KKVYPLAIHKCVLMYIIKE-YCFEVVDRFIECYNHYF--NVIVVFFGGSIE---------LKTLLAHA------------------------------------------------------FRNKLN-STKFEENPVEAI-IAFF--------------------------------------------------------------------IHKELSEWH-----------KLHPRE---TQLHKSLE--------------------------------------EKFYDWILLVY--LIDNK-------------------------------------DAYLSYHEFYLAERILANRLISSLSERTLLNYLSLSLKVGKRLTEFTFAIDLRKSSYNF---EPYY-----HLRYYLDESLDDNSLG-CKSCKNPVSTNNTSFMISNVDIFSRMEQILDDYCLQQFITSDDSNSGRVLPIGLTFVALNSTIWPYHTESQMFKDYSQMKIPKIFCYIFENFSRCYTERYP----SRI-------AHLFYSKSTVVLETANLWIIKAKNILKK-RVLLQTKDLTVAQV-------------------------------------------------------KQLAEKHGFKLINR---------------------------------------------------------------------------------------------------------------------------------------VLRA------------------------------------------------IDEKWKIRDPRGITTQSFTED--------------------------------------------------------------------------------------------------INDSSLLNIKDPYFSKQ-WYIHNSGQ----------ITNQFLLDINILPVWNRGYNGQGVTIAILDD-------------GIDYTNPDIYHNY----------------------------DRLTSYDYQ-------NMDEDPSPLE------NL-ESSHGTRCA-SIAAGSTNSYCGIGVAYNATIAG----------IRMLDLK---TTDSIEANAVGHKIDFIDIYSCNWGPRDDGIRFGGPGPLTTKALKLGTMKG-RNGLGSIYVWSSGNGGL--EGDDCNADGYITNLYTLAIGAVALDGQVPLYAETCSSVFAVTFSGSIT-----K---------------NSNRN----IMINSDIG----GQCKESFEGTSSASSIAAGLIA---------LTLEANPSLSWRDLHHIIVESSQIV-----NPSDS----EWTRNGAGKWF--NPKYGFGRLDALELVHTA--YQWKNVDPKQLKCKISYQK------IQRNYNLY----E---G-G-TMIIS-----FNDSKCDTK--GKDNDIIKISN-KITKIEHVQLIVT------------------LS------------------------------------HEC-RGRMDLFLISPSGTKSHILKPRPNDK-SSKGLQEWIFKSVHFWGEIPNGQWSLVFS-------DSI-----NVDPC--------NMQ--------N-------------------------KTT------PTIPPTNSQT--------------TLLTTTPATPQNIHNN-------NKDVIQQN---DSNIINNDNNSNNQLLNDKYQNTSNLTESREKVPNVNSSEITEDNLTNE-----SRIDINNVKKLYDVINNISELSERLLKIQENSTTN-----------------------DTKFDHNT------------YSKQPLKLKNKPETILHDYSDIN--EEDG--------------------------------AFKEDMKKIDTTLSNDT--KLYERVILEKLRVSPDIKRNSQFKSNKFKNNT----------KIIIFKQLADAN------HINKQQAIDT-NDESQLASSYI----SDDDDDDDDYVPVQQKKRIIIPSH---------------------------------------------------------KSLKKHIK---------------------PEQNKITHKINLNQ-----KIK-----------RS-------------------NIKNPTKKL-------------------------------------------NYLASQRKI--------------------------------------------VGSFESMTLIIYG------------------------------------------------------------------------------T
Nematostella_3          ----------MAIW--------------------------------------------------ALLGLFVSG-------------------------IIHEF------------------------------------------------------------------------------------------------------------------------------------------------------------------------GFVLASK--------------------------P-----------------------------------------LYTNTWVIY-----TDK---------------------------------------------GQEYVDNLAAKHGFKSHRD------------GG-----------------GL---EGFY-----ILE-H--------------------------------------QRT-----------------------------------------------------------------------S----KR-------------MRRSL-------------------------VHHS-----------------------------------------------------------TNFLRDPHVSYAK---------------------------------------------------------------------------------------------------------------------------------------------------------------------------------------------QQKILRRQKRG-------------------------------------------------------------------------------------------------------------------FVDPLFNDQ-WYLNNYGQ----------TPGPKGLDINVLPVWRKNITGKNVVVTILDD-------------GIEYTHPDLQQNY----------------------------DKEASYDYN-------HYDSDPFPRY----SPDN-INKHGTRCAGEVAA-IKNTHCGVGVAYNARIGG----------IRMLDGD---VTDIVEGKSLSLKTGYIDIYSSSWGPDDDGRTVDGPGPMAKRAFRDGIKKG-RRGLGSIFVWATGNGGR--YNDYCNCDGYITSIYTISIGAINDKGKSPWYAENCPSTLGVTYSSGQT-----N----------------GPDL----QIVTTDLH----HKCTKEHTGTSAAAPLAAGIFA---------LVLEANPKLTWRDLQHLVVNTSKKT-----DAGDS----EWITNGAGHHV--NNKYGFGVLDSAALVELAQSPKWRTA-EEQHVCREPGSS-------S-SQEIP----K---N-G-ELTLT-----LDATGCSG-----------KSN-CVTRLEHVRVYVT------------------LR------------------------------------HDR-RGAISIVLISPSGTRSDLLKQRSKDF-SNNGFKNWPFMTVFSWNENPVGKWKLVVR-------NHA------------------S----------T-------------------------AGT-----------FDRWF--------------IKFFGTCQRPRKNITA-------SELA----------------------------------------------------------------------------------------------------------------------------------------------------------------------------------------------------------------------------------------------------------------------------------------------------------------------------------------------------------------------------------------------------------------------------------------MSSKS---------------------------------------------------------------------------------------------------------------------------------------------------------------------------------------------------------------------------------------------
Nematostella_1          ------------------------------------------------------------------------------------------------------------------------------------------------------------------------------------------------------------------------------------------------------------------------------------------------------------------------------------------------------------------------------------------------------------------------------------------------------------------------------------------------------------------------------------------------------------------------------------------------------------------------------------------------------------------------------------------------------------------------------------------------------------------------------------------------------------------------------------------------------------------------------------------------------------------------------------------------------------------------------------------------------------------------------------------------------------------------DPLFEEQ-WHLAGY----------------EAFDHHVLPVWQMGVYGKDVVVSILDD-------------GIEYTHDDLKENY----------------------------DKLASYDFN-------SNDADPAPRY----TWND-ENRHGTRCAGEVAAQMNNSVCGVGVAPKAKVGG----------VRMLDGD---VTDAVEAGSLSLNPQHIDIYSASWGPDDDGKTVDGPARLARKAFTDGIEKG-RGGKGSIYVWASGNGGR--TSDNCNCDGYTNSIYTLSISSVTEIGNSPWYSEACSSTLASAFSSGSW-----N------------------NR----KIVTVDVR----NRCTKTHTGTSASAPLAAGILA---------MALEVNRNLTWRDMQHIVVRTCTMD-----KLNMH----DVVTNGVGRLV--SHTFGYGLLDATRLVKLA--RVWRTV-PPQRVSFL----------FI-YRKIP----D---D-G-ALTVR-----TEATGCTG-----------TAN-EIRYLEHVECIIS------------------LD------------------------------------SVK-RGDISIYLTSPRGTRSTLLGKRIRDN-SQNGFHDWAFMTTHSWEENPTGTWTLEIF-------NEK-----TPS-----------------------------------------------------------------------------------------------------------------------------------------------------------------------------------------------------------------------------------------------------------------------------------------------------------------------------------------------------------------------------------------------------------------------------------------------------------------------------------------------------------------------------------------------------------------------------------------------------------------------------------------------------------------------------------------------------------------------------------------------------------------------------------------------------
Danio_1                 ----------MDLR--------------------------------------------------LASLTLGTL-------------------------LVLLTSG----------------------------------------------------------------------------------------------------------------------------------------------------------------------PQPSIGQ--------------------------K-----------------------------------------VYTNTWAVH-----IEG---------------------------------------------GEEEADRIARKHSFVNHGN------------VF----------------------GDYY-----HFR-H--------------------------------------RTV-----------------------------------------------------------------------V----KR-------------SLSEH-------------------------RGTH-----------------------------------------------------------IRLHTEPQVMWAE---------------------------------------------------------------------------------------------------------------------------------------------------------------------------------------------QQVVKRRKKRDVY---------------------------------------------------------------------------------------------------------------YEPTDPKFAQQ-WYLYNQ----------------DHLDLNVKNAWKQGVTGQGVVVSILDD-------------GIEKNHPDLVQNY----------------------------DPDASYDVN-------DGDPDPQPRY----TQLN-DNRHGTRCAGEVAAVADNDICGVGVAYNARIGG----------VRMLDGE---VTDVVEAQSLSLNPQHIDIYSASWGPEDDGKTVDGPAKLAKEAFQRGVIEG-RGGRGSIFVWASGNGGR--MKDSCNCDGYTNSIYTLSISSSTQNGNVPWYSEACSSTLASTYSSGGV-----N------------------EK----QIVTTDLR----QKCTDSHTGTSASAPLAAGIIA---------LALEANKNLTWRDMQHLVVRTSNPA-----HLTTN----DWKINGVGRRV--SHSYGYGLLDAGAIVALA--KNWTNV-GPQHKCVLSLVS-------E-PRNIG----------S-YLVIN-----KTVDACTG-----------MAN-FVSSLEHVQAQLT------------------LS------------------------------------YNR-RGNLAIYLISPQGTRSTLLPPRPHDY-SSEGFNDWAFMTTHSWDEDPRGEWTLEIK-------NVA-----GTS---------------------D-------------------------YGT-----------LTQFT--------------LVLYGTASSLSRSSTA-------GSSQTAD----------------------------------------------------------------------------------------------SSCKTYDLNQ----------------------------------------------------------------------------------------------------------------------------I--CTECNP----GFYLYQK------------GCVRDCPAGFTE--------GSRPTI-LNNELSS---VL----------------------------------HPACLPCHSVCLTCSGTGPQDCLSCPPHSHL------------------GPLTGTCLHQ-------NQIQRESPDGRLFQAQGDSLSFVHQPAL---------------------------------------------SSSLPAIVA-------VLSCAFIVATFVGVFGLLQLRTLG----QKKQHLGQEEPG-------------------------------------------SGLLVGWGLNRTE-------------VAYKGIPSVWREDEEE-SENEEFGIHN-----------------ERTAFIKTQSAL----------
Capitella_1             ----------MRCS------------------------------------------------------------------------------------ICADETE----------------------------------------------------------------------------------------------------------------------------------------------------------------------EDEDSRARNSLAQEFGD---------------GP-----------------------------------------VYTHNWAVH-----IEG---------------------------------------------GAPIAEDLAERHGFIYLGE------------I-------------------M---PDYY-----NFR-H--------------------------------------NHV-----------------------------------------------------------------------A----KR-------------SAEHS-------------------------YHMH-----------------------------------------------------------ETLSQEPMVKWLE---------------------------------------------------------------------------------------------------------------------------------------------------------------------------------------------QQVAKRRVKRD-----------------------------------------------------------------------------------------------------------------KQFNDPKWPRM-WYLRRG----------------VNLDMNVMHAWEKGFTGKGVVVSILDD-------------GIEKDHPDLKRNY----------------------------DPEASYDVN-------SMDPDPQPRY----DYSN-ENRHGTRCAGEVAAEAGNGICSVGVAYNASIGG----------VRMLDGD---VTDAVEASSLGRNPQHIDIYSASWGPDDDGKTVDGPAALARKAFADGISKG-RQGRGSIFVWASGNGGR--SGDSCSCDGYTNSIYTLSISSATEHGYIPWYSEACSSTLASTYSSGSG-----N------------------ER----QIVTTDLR----KSCTELHTGTSASAPLAAGIIA---------LALQANPSLTWRDMQHIVVMTARPA-----NLKAE----DWITNGMGRRV--SHHFGFGLMDASAMVDKA--LNWTNV-PEQHVCKLYSLP-------A-SKGIL----I---N-G-KVEVM-----LESDGCLG----------DYNN-AVRYLEHVEAIVT------------------LE------------------------------------ASR-RGEIEMFLTSPHGTRSTLLAKRSRDS-SHDGFNNWAFMTTHNWGELSTGTWKLEVH-------NGL-----------------------------A-------------------------SSE-----------LKTWS--------------LNLYGTATRPQEGSQH-------THYN----------------------------------------------------------------------------------------------------------------------------------------------------------------------------------------------------------------------------------------PEQEKCPS----YEYWLND------------FCYSRCPDGFY----------PANVS-TSDNATSNSTSL----------------------------------LAVCLSCPEFCNSCNAS---SCLSCNNGYVL-------------------SNTSTCI-------------------------------VGHSSFE---------GHEH-------------------------GLDTNDHRLVFVVIA-------VSVCFAALSLFILIFGILQVKD-GECLRRKQHYIRASVKEDD-------SLDR-MVIPNK--------------------DAINGLSAEMVAQRQG----------------------LLEDSDS-ANEFSADITD----------------IETTKVVKVPK-----------C
Danio_2                 -----------------------------------------------------------------------------------------------------------------------------------------------------------------------------------------------------------------------------------------------------------------------------------------------------------------------------------------------------------------------------------------------------------------------------------------------------------------------------------------------------------------------------------------------------------------------------------------------------------------------------------------------------------------------------------------------------------------------------------------------------------------------------------------------------------------------------------------------------------------------------------------------------------------------------------------------------------------------------------------------------------------------------------------------------------------------------------------------------------------------------------------------------------------------------------------------------------------------------------------------------------------------MLDGD---VTDVVEAKSLGIRPDYVDIYSASWGPDDDGKTVDGPGPLAKQAFELGSKKG-RKGLGSIFVWASGNGGR--QGDHCSCDGYTNSIYTISISSSTENGNKPWYLEVCSSTLATTYSSGEF-----Y------------------DR----KIVSHN------DTC---------------------------------------------------------------------------------------------------------------------------------------------------------------------------------------------IT------------------VN----------------------------------------QSQKYIQLKS-------------------------------------------------------------------------------------E-------------------------------------------------------------------------------------------------------------------------------------------------------------------------------------------------------------------------------------------------------------------------------------------------------------------------------------------------------------------------------------------------------------------------------------------------------------------------------------------------------------------------------------------------------------------------------------------------------------------------------------------------------------------------------------------------------------------------------------------------------------------------------
Danio_3                 ----------MVLN--------------------------------------------------NLPCVLVSL-------------------------CLIFFSS----------------------------------------------------------------------------------------------------------------------------------------------------------------------NVTPCKA--------------------------R-----------------------------------------IYTNHWAVR-----IAG---------------------------------------------GPEQAEHIANKYGYRNLGQ------------IG-----------------DL---KDYY-----HFF-H--------------------------------------SRT-----------------------------------------------------------------------I----KR-------------STLFS-------------------------RGMH-----------------------------------------------------------SFISMEPKVEWVQ---------------------------------------------------------------------------------------------------------------------------------------------------------------------------------------------QQVVKRRIKRDYKPSYPGTVQSS-----------------------------------------------------------------------------------------------MGQPNSIFFNDAKWSSM-WYIHCNDN-----------MHNCQSDMNIVGAWKRGYTGKDVVVTILDD-------------GIERNHPDLIQNY----------------------------DNEASYDVN-------GNDVDPMPRY----DASN-ENKHGTRCAGEVAASANNSHCTVGIAYNAKIGG----------VRMLDGD---VTDMVEAKSLSLHPQHIDIYSASWGPDDDGKTVDGPASLARQAFENGIRLG-RKGRGSIFVWASGNGGR--SRDHCSCDGYTNSIYTISISSTAESGRKPWYLEECSSTLTTTYSSGEN-----Y------------------DR----KIVS------------------------------------------------------------------------------------------------------------------------------------------------------------------------------------------------YQEHCKTIVLA--------------SLALS-----------------------------------------------------------------------------------------------------------------------------------------------------------------------------------------------------------------------------------------------------------------------------------------------------------------------------------------------------------------------------------------------------------------------------------------------------------------------------------------------------------------------------------------------------------------------------------------------------------------------------------------------------------------------------------------------------------------------------------------------------------------------------------------------------------------------------------------------------------------------------------------------------------------------
Saccoglossus_1          ----------------------------------------------------------------------------------------------------------------------------------------------------------------------------------------------------------------------------------------------------------------------------------------------------------------------------------------------------------------------------------------------------------------------------------------------------------------------------------------------------------------------------------------------------------------------------------------------------------------------------------------------------------------------------------------------------------------------------------------------------------------------------------------------------------------------------------------------------------------------------------------------------------------------------------------------------------------------------------------------------------------------------------------------------------------------------------------------------------MNIVLAWEKGYSGKNVVVTILDD-------------GIEKNHPDLIDNY----------------------------DSDASYDVN-------SHDSDPSPRY----DPTN-ENKHGTRCAGEVASQANNNVCGVGAAFNAKIGG----------VRMLDGD---VTDAVEAQSLSLNPQHIDIYSASWGPDDDGKTVDGPAQMAKKAFLDGVTKG-RGGLGSIFVWASGNGGR--QHDSCNCDGYTNSIYTLSISSVSETGSIPWYSEACSSTLATTYSSGSG-----S------------------EK----QIVTTDLH----KKCTDRHSGTSASAPLAAGICA---------LALEANPKLTWRDMQYIVVITSRSE-----NLNAN----DWVTNGGGYHI--SHSFGFGLMDATAIVEYA--ENWNTV-PEQHICSQKSLA-------T-PVAIT----S---N-G--LKLT-----TTTSGCQG-----------SSD-EVVYIEHVQAILS------------------LS------------------------------------YSR-RGDLEIYLTSPHGTKSMLLPQRSRDSDSHEGFKSWPFMTTHCWGERSFGTWTLEIH-------DKG-----NNK----------N----------N-------------------------HGM-----------LTDWT--------------LVLHGTSTDPLDDFRA-------VNKT----------------------------------------------------------------------------------------------------------------------------------------------------------------------------------------------------------------------------------------SETIHCPM-------------------------------GFY--------------T-TSQTVNS---SL----------------------------------DYQCNPCHTTCRTCTASGPNQCTSCHFFYEK-------------------HDTSCVF-------------------------------IQEMS------------------------------------------DMERGSNIYYIIA-------VILCVAAIALFGIIFGLLQANTQGLLCCNSTSYVSLDKQ------------------------------------------HFNGLAAK-------------------------------EYLES-DDELYEDGEE----------------AENEHFTVMSK------------
Strongylocentrotus_1    ----------MEFG--------------------------------------------------TIFSVLFCL-------------------------VLCERCR----------------------------------------------------------------------------------------------------------------------------------------------------------------------LSSSENG--------------------------G-----------------------------------------VYTNTYAVH-----IEG---------------------------------------------GPAEAAIVAKAHNFVYLGE------------I-------------------L---QDHY-----HLLDE--------------------------------------HHT-----------------------------------------------------------------------V----KR-------------STSHS-------------------------QVRH-----------------------------------------------------------GHLSEEPKVLWFE---------------------------------------------------------------------------------------------------------------------------------------------------------------------------------------------QQIARSRQKRDLVDLGTKPFN-------------------------------------------------------------------------------------------------------PHLNDPKWP-I-WYLARG----------------PGIDMNILPAWEAGYTGKGVVVSILDD-------------GIERDHPDLMKNY----------------------------RKNASYDVN-------GKDDDPEPRY----NFSN-ENRHGTRCAGEVAAQANNSICSVGVAYNAGIGG----------VRMLDGD---VTDAVEAQSLSLNPQIIDIYSASWGPDDDGQTVDGPGKLAKIAFLNGTTLG-RDGLGSIFVWASGNGGR--SDDSCGCDGYTNSIFTISVSSASENGGVPWYSENCASTLATTYSSGSG-----T------------------EK----QVVTTDLR----KKCTDSHSGTSASAPLAAGICA---------LALEANPQLNWRDLQHIIVMTSRPD-----NIHTS----DWTVNGVGRSV--SHDYGYGLMDAGAMVMLA--KNWTHV-PEQRLCTINSLN------GN-SQKIN----G---H-S-GLVVH-----AQTTGCQE-----------TPDTHVRFLEHAVSRIS------------------LD------------------------------------FPI-RGDLSIALISPSGTRSSLLPRRPHDR-NKKGFKSWEFMTTHTWGENPQGEWTLEIQ-------NHG-----AAG---------------------M-------------------------SGV-----------LHDWT--------------LLLYGTQPHPVKTHEG-----------------------------------------------------------------------------------------------------------------------------------------------------------------------------------------------------------------------------------------------------PIHCEE-------------------------------GQF----------LVSNI-TADTV-----------------------------------------IHECQTCHNACLTCYGADNGQCVHCSPDLE--------------------KDGSYCLKA----------------------SASSSPHFHTSS--------------------------------W------------------LVIG----GCIIILSLAFFLLFCIIFGSLQAAEHGYCVCSGKDWISSSDSD--------------------------------------------------------------------DFNYRQLMK--LEDQDE---------------------------EEEETLLSVQKNAKLP---PL--
Ixodes_1                L--------CM---------------------------------------------------------------------------------------------------------------------------------------------------------------------------------------------------------------------------------------------------------------------------------------------------------------------------------------------------------------------------------------------------------------------------------------------------------------------------------Q---------------------------------------------------------------------------------------------------------------------NR---------------------------------------------------------------------------------------------------------------------------------------------------------------------------------------------------------------------------------------------------------------------------------------------------------------------------------------------------------------------------------------------------------------------------------------------------------------------------------GKALDMNVQRVWQRNITGRGVVVTILDD-------------GLEKDHPDLVDNY----------------------------DPQASWDMN-------NHDPDPQPRY----DLVD-SNRHGTRCAGEVAAVKNNSICAVGVAFGAGIGG----------VRMLDGD---VTDIVEARSLALNDQHIDIYSASWGPDDDGKTVDGPGELATRAFRDGIEKG-RGGLGSIFVWASGNGGR--ERDNCNCDGYTNSIWTLSISSATENGLVPWYSEACSSTLATTYSSGST-----G------------------ER----QIVS-------------WLRALTSSGNLACSLWSHSDQRGHGFLRTSGSRKLTWRDMQHIVVRTAKPA-----NLHAS----DWLKNGVNRNV--SHSFGYGLMDADAMVMLA--KRWVTA-PPQKMCMVRAQP-------M-DKLIP----A---K-S-HVELK-----LNV----------------TCE-NVRFLEHVQAKVT------------------LS------------------------------------ATR-RGDLHIYLTSPAGTRSTLLAQRPLDN-SRSGFQAWPFMSVHTWGESPNGEWRLEIH-------NDG------------------R----------Y-------------------------YAT-----------LREWF--------------LILYGTTEDPDAWVGA-------TPQAPKLP-----------------------EKEGLPS-PPPTVTASRKTTTTAPK--------------------------------------KEQTTT-PAQQTTKTPQ---------------------------------HSSPDSFP----------------------------------------------------------------------------------------ECPF----PKYSSWG------------ACVDKCPPGTYPT--------PSPIP-MADTQRS---------------------------------------TLACLRCHYSCRACHGPNDNECSSCFSDADL-----------------------------------------------------------------------------------------------------------------------------------------------------------------------------------------------------------------------------------------------------------------------------------------------------------
Nematostella_2          ----------MFERV------------------------------------------PPCRLLKSPIVFWIVL-------------------------GVISWQGVSG-------------------------------------------------------------------------------------------------------------------------------------------------------------------ADLSAEE--------------------------R-----------------------------------------VYTNGWAIH-----VNG---------------------------------------------GIEEAKEVAKAHGFEKVEP------------IG-----------------TL---EGYY-----HLE-H--------------------------------------PSH-----------------------------------------------------------------------P----SR-------------SRRSA-------------------------EDRT-----------------------------------------------------------DQLRQHRHVTWVE---------------------------------------------------------------------------------------------------------------------------------------------------------------------------------------------QQHEKVREKRGFYHDRMVARGIV-----------------------------------------------------------------------------------------------------PRFKDPLWDAQ-WYLDDKRK-------------DTDLDIHVIPVWKKGISGKGVVVTILDD-------------GIEHNHTDLIKNY----------------------------DPNASWDVN-------DGDNDPFPRY----DPTN-ENKHGTRCAGEVAAEANNTKCGVGVAFNARIGG----------VRMLDGR---VTDKVEAESLSLNPQYIDIYSASWGPSDDGATVEGPGTLATAAFLNGIQKG-RGGLGSIFVWASGNGGR--HGDSCNCDGYTDSIYTLSISSASDHGESPWYSESCSSTLATTFSSGAH-----G------------------EK----RIVTTDLH----NTCTERHTGTSASAPLAAGIFA---------LALEVNPKLTWRDMQHIVVHTSNHL-----PLKHD---QDWSKNGIDLMV--NRKFGFGLLVAEKIVDMANPATYVTV-PEKRFCRGQINQ-------D-AKVFK----W---D-K-PLTIQ-----LPATGCSG-----------TGD-EIRYLEHVQLMVS------------------LD------------------------------------YVR-RGDLVIYLTSPMGTKSCLLSPRKEDS-SNEGFSKWPFMTTHSWGEDPRGTWTLEIK-------DLG-----DNK----------A----------N-------------------------HGT-----------LREWQ--------------LILHGTKDKPAHQQK------------------------------------------------------------------------------------------------------------------------------------------------------------------------------------------------------------------------------------------------------------------------------------------------------------------------------------------------------------------------------------------------------------------------------------------------------------------------------------------------------------------------------------------------------------------------------------------------------------------------------------------------------------------------------------------------------
H_vulgaris_3            ----------MNLY---------------------------------------------HVTLKRNFILFSCS-------------------------IVILFSFCCA-------------------------------------------------------------------------------------------------------------------------------------------------------------------NDEDGSDID----------------------PGK-----------------------------------------YYTNGWAIK-----LKGDD-------------------------------------------TFERAKRIADKYGFDKVTK------------VG-----------------SL---EGFY-----HLE-H--------------------------------------PHH-----------------------------------------------------------------------P----TR-------------SKRSS-------------------------ESRT-----------------------------------------------------------DTLLQDEEIFWAE---------------------------------------------------------------------------------------------------------------------------------------------------------------------------------------------QQHEYKRERRGLHHQHVVTRGIE-----------------------------------------------------------------------------------------------------PRFADPLWEEQ-WYLDDKRS-------------QMDLDVNVIPVWKSGISGKGVVVTILDD-------------GIEHNHTDLERNY----------------------------DPAASWDVN-------DNDPDPFPRY----DPTN-ENKHGTRCAGEVAAQANNSKCGVGVAYNARIGG----------VRMLDGR---VTDRVEAESLSLNPQYIDIYSASWGPSDDGMTVEGPGTLASAAFLNGITKG-RGGLGSIYIWASGNGGR--HDDSCNCDGYTASIYTLSISSSSDHGESPWYSEACASTLATTLSSGAH-----G------------------EK----RIVTTDLH----NQCTERHTGTSASAPLAGGIIA---------LALEQNPKLTWRDVQHIVVHTANWI-----PLKRD---PEWRMNGIGLHV--NEKFGFGLLDADRIVQMANPETFKTV-PTKKECKGKTFT-------D-ARSLR----W---D-Q-PLVLE-----IESDGCQH-----------LKE-EIRYLEHVQLVLS------------------IE------------------------------------YTR-RGDLTIFVTTPMGTRSVLLPVRSEDS-SDEGFKRWAFMTTHAWGEDPRGIWTLEIK-------DGG-----ESR----------T----------N-------------------------TGM-----------LRDWQ--------------LVLHGTKEKPHHQNITHPEIPIHRKAI-----------------------------------PDDVKNNGKSSVQITQIT-------------------Y--------------TFGEQALPS----QTILPPN-------------------------------------EPFSQ---------------------------------------------------MFPNSLNL--------------------------PIQQQQ--QFPSLSSNQNPIE----------------------------SLQNSI-SNDFNFN-------------------------------------LNNNNFNPYSGSSISAYANDANFNTNTNNYNN-------------------------------------------------NNNANALSNLLSSQ-----TL------------AQLSK--------------------------------------VQQQLEHPLNSVTQLSNIQAYQPG------NNQFPVNMVGRSLGWSQSPNLQQLYPVPNANLWDFFGRMNSKR-------------------DIYG------------------------EDITS-SAKLRRKTSK-----------------KRNSLIEALEKMRN-------V
Danio_4                 ----------MEER---------------------------------------------------CRPMLLCS-------------------------VLALVCA----------------------------------------------------------------------------------------------------------------------------------------------------------------------LVSSAVD--------------------------R-----------------------------------------QYLNEWAVE-----IPG---------------------------------------------GVQNARSIADEFGYQLVRQ------------IG-----------------AL---ENHY-----LFK-R--------------------------------------HSH-----------------------------------------------------------------------P----SR-------------TKRSA-------------------------DHIT-----------------------------------------------------------KRLSEDDRVSWAE---------------------------------------------------------------------------------------------------------------------------------------------------------------------------------------------QQYEKRRAKRAPLGVECKDCSVD-----------------------------------------------------------------------------------------------------KLFDDPMWNQQ-WYLQDTRT----------SSSLPKLDLHVIPVWKKGITGKGVVITVLDD-------------GLEWNHTDIYPNY----------------------------DPAASYDFN-------DNDPDPFPRY----DSTN-ENKHGTRCAGEIAMQADNNKCGVGVAYNSKVGG----------IRMLDGI---VTDAIEASSIGYNPDHVDIYSASWGPNDDGKTVEGPGRLAQKAFEYGIQKG-RGGKGSIFVWASGNGGR--QGDNCDCDGYTDSLYTISISSASQQGLSPWYAEKCSSTLATAYSSGDY-----T------------------DQ----RITSADLH----NECTETHTGTSASAPLAAGIFA---------LALEQNPDLTWRDLQHLVVWTSEFD-----PLANN---PGWKRNGAGLMV--NSRFGFGLLNAKALVDLADPKVWKHV-PEKKQCIVRDET------FQ-PRPLK----A---A-G-EISIE-----IPTKACAG-----------QAN-SVMSLEHVQVEVS------------------IE------------------------------------YTR-RGDLHITLTSPSGTTTVLLAERERDT-SSNGFRNWAFMSVHTWGENPTGTWILKIT-------DTS-----GRM----------E----------N-------------------------EGQ-----------IISWK--------------LILHGTSEKPEHMKKA-------RVYT-----------------------------------PYNAVQNDRRGVEPME------------------------------------DMMKQEAPT---------------------------------------------------------------------------------------P-------------------------------------------------------------------------------ALKPEIPNQAIPDS----------------------------------------------------------------------------------------------------------------------------------------PPSTASMSIPEVNSGP--------------------------------------------------------------STANLALLRLLQSAF---------------NRQMPAAPPK---------SFQQ-ERIPPQKLYQALDLLNRYR-------ASQNGLFNDYSDNFYR------------------------------AQPYRHRDDR-----------------LLQALFDMLRDDQQ--------
Capitella_5             ----------MALG-------------------------------------------------RSFLLLFLAT-----------------------------------------------------------------------------------------------------------------------------------------------------------------------------------------------------------VD--------------------------A-----------------------------------------VYLNKWALK-----ITG---------------------------------------------GHSDADLLATEHGFTNLGQ------------IG-----------------SL---RGHY-----LFE-H--------------------------------------HDV-----------------------------------------------------------------------V----KR-------------SLDAS-------------------------PLHH-----------------------------------------------------------ARLQGHPKVHWIE---------------------------------------------------------------------------------------------------------------------------------------------------------------------------------------------QQQIRTRVKRDPNYRYSEKAV-------------------------------------------------------------------------------------------------------TNLNDPLWQQM-WYLHGGAS--------------GGFDLGVVGAWRKGYSGRGVVVTILDD-------------GIEYTHDDLKQNY----------------------------DPDASIDIN-------GHDKDPIPRY----DDTD-ENKHGTRCAGEVAATANNSKCVPGVAFNARIGG----------VRMLDGD---VSDFVEAQALSLNPQHIDIYSASWGPDDNGKVVDGPAKLAKEAFIQGVLNG-RGGKGSIYVWASGNGGS--LSDSCSCDGYTNSIFTLSVSSASEHNRKPWYLEECASTLATTYSSGENY----H------------------ER----KVMSTDLH----NGCTDKHTGTSASAPLAAGMCA---------LALEANPELTWRDMQHIVLMSANHS-----PLGDG----QWITNGVGRYV--SHKYGYGLMNAEAMVSLA--ERWTTV-PEQNICF------------------------------------------------------------SEE-KTVDLAHVQAKVT------------------CS------------------------------------YSR-RGDLQLHLISPNGTRSTLLPRRKNDY-SYGEFKDWPFMSVFYWGENPTGTWRLLIE-------NTG-----SMR---------------------N-------------------------TGV-----------FLKWQ--------------LIMYGTEAEAVQLKEVSH-----REYD--------------------------------------------------------------------------------------------------------------------------------------------------------------------------------------------------------------------------------------------------------------------------------------------------------------------------------------------------------------------------------------------------------------------------------------DYVDVDD----------------------------------------------------------------------------------------------------------------------------------------------KNDEFLWSEKVVVIVG-------------------------------------------------------------------------------
Aplysia_2               --------------------------------------------------------------------MFLALV-----------------------------------------------------------------------------------------------------------------------------------------------------------------------------------------------------LGSVVGA--------------------------E-----------------------------------------VYLNQFAVH-----ISG---------------------------------------------GHSAASRVARDTGFINLGQ------------IG-----------------SL---DDHY-----LFE-I--------------------------------------PHR-----------------------------------------------------------------------Q----RR-------------SATHS-------------------------HEHH-----------------------------------------------------------TALTDHGEVGWFE---------------------------------------------------------------------------------------------------------------------------------------------------------------------------------------------QQVVKSRSKRDFHPRDVAEQ--------------------------------------------------------------------------------------------------------MSVLDPYWKNQ-WYLHGGAQ--------------GGYDMKVMEAWREGYTGKNIVVAILDD-------------GLEHNHPDLIKNY----------------------------DPYASYDLN-------DHDNDPMPRY----DASN-ENRHGTRCAGEVSAEANNTACTIGIAPDSRIGG----------IRMLDGE---VYDAVEAASLSFNRSHVDIYSASWGPDDDGKVVDGPGKLAKEAFIKGIENGRRGGKGSIFVWASGNGGS--AHDSCNCDGYANSIFTLSISSTSENGIKPWYLEECSSTLASTYSSGAY-----N------------------ER----QIATTDLR----QRCTTTHTGTSASAPLAAGIVA---------LVLEANRDLTWRDVQYITLMTSRSD-----PIEDG----QWIVNGVGRKV--SLRYGYGLMDSTEMVKLA--KVWRQV-PEKHECLITSDV-------Q-NVPLA----S---G-N-KFSSQ-----VLTNGCVG-----------TST-EVNYLEHVQARIS------------------LT------------------------------------HSQ-RGSVVIYLTSPSGTRSKVLPARSNDV-APGGFDNWPLLSVHFWGENPRGTWTLEIE-------EANMY---NRR----------S----------S-------------------------GGK-----------LASWS--------------LVLHGTRVKPVRLLNE-------TSPATT---------------------------------TKTTAATTSSTSTTTTKKPST-----PKV-----------------------EACHKECAG-----------------------------------------------------------------------G----------------------------------------------------------CTGTRPEDCNECKN----FRVSSTR------------VCVSQCPDGFYTSG------------------------------------------------------------DTCMPCDASCATCSGPALTECQSCHEGHHYHQ--------------LKDKHSVCNIECVDGFFY---------STNSCLPCDVGCKHCESSA-------------LHCTACRK-------------------GYSLKDDKCVSQAAV-------VSVMFEHITLSIVLISVIVL---------------------------------------LVVFIFMGLLYMYR----------NQLFFWSDRKMYG------------------------------------------------P-------VPRPPRIPAARGIH---------
Aplysia_1               ----------MHGS----------------------------IHVA----------------QVFVFGFLLLL--------------------------------------------------------------------------------------------------------------------------------------------------------------------------------------------------------KSTVC--------------------------T-----------------------------------------HYTDQWAVH-----IIG---------------------------------------------GEEVAQKVASRHGFMYKGQ------------IM----------------------PDYY-----HFQ-H--------------------------------------RKV-----------------------------------------------------------------------A----KR-------------SVFAS-------------------------THYH-----------------------------------------------------------KPLSEDSDVLWLE---------------------------------------------------------------------------------------------------------------------------------------------------------------------------------------------QQIAKSRKKRS-----------------------------------------------------------------------------------------------------------------VRFNDPKWPHT-WYLKRG----------------NGHGMNVQKVWEMGYTGKGVVVTILDD-------------GIEIDHPDLKRNY----------------------------DEKASYDVN-------GHDPDPKPRY----DYTN-ENRHGTRCAGVVAAQANNHVCSVGVAYNARIGG----------VRMLDGD---VTDSVEAQSLGLNSQHIHIYSATWGPDDDGRTVDGPATLARKALYDGITKD-RNGLGSIFVWASGNGGR--ELDNCNCDGYTNSIYTLSISGATEKGNIPWYSEACSSTLAATYSSGSG-----G------------------EK----QIVTTDLH----RSCTETHTGTSASAPIVVGLLA---------LALEANPSLTWRDLQHIIVETAKPD-----NLHAD----DWIMNGVGKRV--SHFFGFGLMDAEAMVTIA--RNWTSV-PAQRICEIRSTK------HY-SQAIP----M---N-G-RIRVT-----LDTDGCVG-----------TVN-HVKYLEHVQGRIT------------------MT------------------------------------SSR-RGEIRIILVSPAETKSTLLAKRTRDA-SREGFNNWAFMTTHNWGEHAEGRWILEIE-------NGA-----SSF---------------------H-------------------------PVR-----------LRDWV--------------LVLYGTDSIPRKSQTF-------PRS--------------------------------------------------------------------------------------------------PKNGPTRRPN-------------------I--------------VYPDPFVP---------------------------------------------------MDPYGYNT---------------------YRPPPPIKTTT----RRIRGRT------------VCVV-LPRPFFQIS-----------------------------------------------------------DLLCLFWSFFYVSC--------------------PPFPPFPDFVSYFLFVTNLVTCIEM--------------------KGLHRTVEHLGVRR-------------------RQL------------------------------------------------------FCLPLSR----------------------------------------------------------------------------------------------------------------------------------------------------------
Saccoglossus_3          ----------MTIA---------------------------------------------------IMPNLKLI-------------------------IMILFSV----------------------------------------------------------------------------------------------------------------------------------------------------------------------TIGSAYE--------------------------N-----------------------------------------EYTNEYAVH-----VRG---------------------------------------------GPEVADNLAVMYGYRNIGQ------------IG-----------------SL---KDHY-----LFE-H--------------------------------------SDV-----------------------------------------------------------------------P----RI-------------AKRPA-------------------------TGPH-----------------------------------------------------------TRLNDEENVQWME---------------------------------------------------------------------------------------------------------------------------------------------------------------------------------------------QQMVIKREKRDMM---------------------------------------------------------------------------------------------------------------NNFTDPLWSDE-WYINR-----------------DGVTMKVQEAWDAGYTGKDVVVTIADD-------------GLEIDHPDLIGNY----------------------------DQEASIDLN-------DRDSNPYPRS----TPDD-YNNHGTRCAGAVAMMANNSICGVGIAYNARIGG----------IRILDGK---VTDSVEASALSYQPQHVDIYSSSWGPTDDGETLEGPGRLVTQALYDGATNG-RGGKGSIYVLAAGNGGV---VDDCNCDGYQANIYTVSITSATEKGTKPFYTESCASALATTYSSGDA-----G------------------ER----QICSTDEH----QKCTKHHTG------------------------------------------------------------------------------------------------------------------------------------------------------------------------------------------------------------------------------------------------------------------------------------------------------------------------------------------------------------------------------------------------------------------------------------------------------------------------------------------------------------------------------------------------------------------------------------------------------------------------------------------------------------------------------------------------------------------------------------------------------------------------------------------------------------------------------------------------------------------------------------------------------------------------------------------------------------------------------------------------------------------------------------------------------------------------------------------------------------------------------------
Saccoglossus_4          ----------MTEE------------------------------------------------MKWLIAVFIVSV-----------------------------------------------------------------------------------------------------------------------------------------------------------------------------------------------------FIVYSYS--------------------------D-----------------------------------------EYTNEFAVH-----IIG---------------------------------------------GSNVADRLAKKHGYTNIGQ------------IG-----------------SL---NDYY-----LFE-A--------------------------------------KDV-----------------------------------------------------------------------P----QM-------------EKRLD-------------------------FGKH-----------------------------------------------------------LPLKNEINVDWLE---------------------------------------------------------------------------------------------------------------------------------------------------------------------------------------------QQIVLNRNKRDDI---------------------------------------------------------------------------------------------------------------GVFTDPLWEDE-WYLNR-----------------DGLTMKVKGAWDVGYTGKGTVVTIVDD-------------GLEKDHPDLVDNY----------------------------DQYASTDLN-------DRDPDPQPRA----TPNN-FNNHGTRCAGVVAMRPNNSICGVGVAYNAHIGG----------IRALDGR---VTDSLEAASVSHNPQHVDIYSSSWGPHDDGKTVDGPRRLGKRAFIDGVTSG-RSGKGSIFVFASGNGGV--NEDNCNYDGYQSSIYTISISSTNEQGTKPGYVEKCSAVLTTTYSSGDKFD---G------------------TR----EICSSDEH----HKCTKHHTGTSASAPLAAGIIA---------LALEANPDLTWRDVQHIIVRTSKRY-----NLQDN--EEGWTTNAAGFEV--SHLYGFGLMDAEHMVRMA--NMWKES-PAQHLCNFSSKT---------AREIS----G---T-N-TLIVT-----QEVDICTS-----------ASG-IVNYVEHVQVILS------------------TQ------------------------------------FTK-RGDLLFELISPSGTRSVLLSPRKLDN-STNGLNEWVTMTTHCWGEKSEGTWTLEIN-------NRG-----DTS---------------------N-------------------------SGK-----------LLSWS--------------LVLYGTDIQLGSVQYE-------R---------------------------------------------------------------------------------------------------------------------------------------------------------------------------------------------------------------------------------------------------------------------------------------------------------------------------------------------------------------------------------------------------------------------------------------------------------------------------------------------------------------------------------------------------------------------------------------------------------------------------------------------------------------------------------------------
Saccoglossus_2          ----------MTVE----------------------------------------------------MGLL--------C------------------------------------------------------------------------------------------------------------------------------------------------------------------------------------------------------------------------------------------------------------------------------------------------------------------------------------------------------------------------IG-----------------SL---DDHY-----LFQ-H--------------------------------------PKI-----------------------------------------------------------------------S----KR-------------SAIPS-------------------------DGHH-----------------------------------------------------------SLLTEPKN-----------------------------------------------------------------------------------------------------------------------------------------------------------------------------------------------------------RD---------------------------------------------------------------------------------------------------------------------------------------------------DDLNMNVIEAWDLGYTGKNIVVSILDD-------------GLETDHPDLVDNY----------------------------DREASTDIN-------DNDSDPKPRF----TYSN-ENKHGTRCAGEVAMKANNDVCGVGVAYDSKIGG----------IRMLDGV---VTDAVEAASLSFNKQHIDIYSASWGPDDDGRTVDGPGNLAKKAFKDGVTEG-RGGKGNIFVWASGNGGH--NSDNCNCDGYQDSIYTMSISSVDEFGNIPWYLEQCSSTLATTYSSGEQ-----G------------------GS----QISSTDLQ----HECTDSHTGTSASAPLAAGLIA---------LVLEANSALTWRDVQHIVVMTSRRG-----NLIDK--DPGWVTNGAGYEA--GMALDDGC---WRHVRLA--EKWKEV-PTQNECETPVDT-------I-AKKIS----G---S-G-KIIVT-----MTTDFCDT-----------QTE-KVNYLEHVQVKMF------------------LD------------------------------------FSR-DGDLSIDLISPAGTRSNLLSPRKYDH-SENAFENWIAMTTHFWGEKAQGTWTLEIQ-------NKG-----SSF---------------------N-------------------------TGN-----------FLH--------------------------------------------------------------------------------------------------------------------------------------------------------------------------------------------------------------------------A----------------------------------------------------------------------------------------------------------------------------------------------------------------------------------------------------------------------------------------------------------------------------------------------------------------------------------------------------------------------------------------------------------------------------------------------------------------------------------------------------------
Branchiostoma_1         ----------MGRF---------------------------------------------------STWLVLAI--------------------------VAFFSHGRA-------------------------------------------------------------------------------------------------------------------------------------------------------------------EGGEDQP--------------------------D-----------------------------------------HFTNTWAVE-----IYG---------------------------------------------GPEKADLLAREHGYENLGQ------------IG-----------------NL---EDHY-----LFR-H--------------------------------------KDV-----------------------------------------------------------------------P----HR-------------SRRGA-------------------------HQHT-----------------------------------------------------------KRLGDDER---------------------------------------------------------------------------------------------------------------------------------------------------------------------------------------------------------------------------------------------------------------------------------------------------------------------------------------------HDTRT----------STNLPKLDLHVLPVWRKGITGKGIVVAVLDD-------------GIEKDHPDLVDNY----------------------------DPDASFDFN-------DNDADPQPRY----EETN-ENKHGTRCAGEIAMAANNSECGVGIAFNARIGG----------VRMLDGV---VTDAVEANSIGFNIQHVDIYSASWGPNDDGKTVEGPEKLARAAFEKGVREG-RRGKGSIFAWASGNGGS--NGDNCDCDGYTSSIYTVSISSASQQGRSPWYGEKCASTLATAYSSGEY-----K------------------DQ----KISSTDLH----HECTDSHTGTSAAAPLAAGVLA---------LALEANPDLTWRDVQHLIVWTSEYD-----PLSGN---PGWFQNGAGLWV--NSRFGFGLLNAEAMVDMA--QTWKTV-PEKNTCEVRIEN------FQ-PRNLG----N---G-E-EITIE-----METDGCRG------------NN-HVEALEHVQVKTT------------------ID------------------------------------YTR-RGDLRIVLTSPSGTSTTLLDTRRQDK-SQMGFQDWPFMSTHNWGEKPQGKWTLTIE-------DKS-----DHA----------E----------N-------------------------NGV-----------VKDVV--------------LILHGTPEQPAYQSGG-------RVYT-----------------------------------DYNRVQDDRNVEISAAKSAPA-----PAAD------------------AAPARESEDWIPS--------------------------------------------------------------------------------------------------------SGPFGSAGS------------------------------------------------------VVIAETP-----------------EK-ETDFLVNWQDGM------------------------------------------------------------------------------NRYEPDFNPVNSVPF------------------EPAADAGSDVYMDAEDLRPW----EAFKYLH----RQMKSPS-------SPRHPAHAYNKPSSQYI-----------------------------------------RDPWVSQNALDN------------------------------------------EANLVKYYLQLLG----------------------------------------------YEP------------------------------
H_vulgaris_2            ----------MNSY----------------------------------------------LATFFTLQFLLCIWI----------------------------------------------------------------------------------------------------------------------------------------------------------------------------------------------------KQVLTSD--------------------------K-----------------------------------------IYTNTWAVN-----ILG---------------------------------------------GEQAARELADLHNFDYRGP------------VG-----------------SL---PDLY-----IFS-H--------------------------------------KNI-----------------------------------------------------------------------K----AR-------------SKRSA-------------------------DEHQ-----------------------------------------------------------SLLTTHPNIIWAE---------------------------------------------------------------------------------------------------------------------------------------------------------------------------------------------QQIAKSRRRRGY----------------------------------------------------------------------------------------------------------------EVISDPLFDKQ-WYLKNKGQTRERCKSQYAGDNFEQLDINVVKAWNLNVTGAGVVVSILDD-------------GLEHSHPDLSRNY----------------------------DSLASYDFN-------SGDSDPAPRY----SQDN-INKHGTRCAGEVAAEINNNVCGAGVAFNAKVGG----------IRMLDGD---VTDAVEAGSLSYKPEHIDIYSSSWGPDDDGTTVDGPGQLALNAFKAGIEKG-RGGLGSIFVWATGNGGR--FQDYCSCDGYINSPYTISIGAVDNCGMKPWYSEACSGTLAVTYSSGDA-----S---------------GQFDK----QIATTDLH----GTCTQSHTGTSAAAPLAAGIFA---------LVLEANKKLTWRDMQHLIVKTSKMV-----SPKDD----EWQKNAAGYYV--NPKFGFGALDTGGLVEMASSKDWKTA-GAQHVCHTTKND---------VNEFS--------A-A-STDSY-----IEASGCEN----------DKGS-CVTKLEHVHVIIN------------------LK------------------------------------KNRQRGQLSISLTSPHGTVSKILQKRPRDT-SEEGFKNWAFLTVFHWGESPKGKWKLSIN-------DQT------------------K----------E-------------------------GFT-----------LVSWY--------------MTFYGTCDNK--------------------------------------------------------ISDPFKIQINESEICD--------------------------------KICKKGCPE------------------VFF-------------------------------------------------------------------------------------------------------------------DSCELCEQ----YCDCTIG------------RCVKQCANDLITDN----------------------------------------------------------------------------------------------------------------------------------------QLHLCKRSLEYQEEHT-------------LNVLVARELK------------EQPVIGISMTAKFAIIFLAL-----LAISAMVSGIAFFIA--NMPQSKTFA------QGYRSVSRYPC-------------------------------------TDTVEEGLIVDEDKSSLN--------------------------------------------------------SLETKIVKS--------------
Trichoplax_1            ----------MAQS-----------------------------------------------KGNYSIAILLGLF------------------------FISLTTA--------------AVAAA---------------------------------------------------------------------------------------------------------------------------------INDQNDD-------IKD-DDEDGIS--------------------------K-----------------------------------------RYSNTWIVK-----IPG---------------------------------------------GRKRADEVAHKLGYTNLGR------------IS-----------------DL----DLY-----NFR-H--------------------------------------DDV-----------------------------------------------------------------------P----RR-------------SKRAI-------------------------HDRT-----------------------------------------------------------RRLAEDDNVEWVE---------------------------------------------------------------------------------------------------------------------------------------------------------------------------------------------QELIKYRYKRNAD---------------------------------------------------------------------------------------------------------------LEFNDYLWPKQ-WYLHDKRD--------------ARFDINVLPVWQKNITGKGVVVTILDD-------------GLEHSHPDIKYSY----------------------------DPEASYDYN-------DYDNDPEPRY----DSRS-SNRHGTRCAGEITMKPNNKMCGVGVAFGARIGG----------IRMLDGS---ITDGVEASSLGHNMQHVDIYSASWGPNDNGRTVDGPGDIVMKILRKGVTKG-RGGLGSIYAWASGNGGR--RGDNCNCDGYVNSIYTIAVSSASYNGTPPWYAEDCTPALASTYSSGAD-----A------------------LK----KVASIDLR----GGCTTSHTGTSASAPMAAGIYA---------LVLEANPNLTWRDVQHATVWTSNRK-----NLTKS----GWARNGASRLY--HHKFGFGILDAAALVDIVDPKVWKTV-PEQKFCPLTADK-------I-EREIS----S---E-G-IVRIQ-----IKSHGCQD-----------SKD-SINYLEHVQLIST------------------ID------------------------------------FSR-RGDLDITLISPSGTRSNLLSRRLRDS-SASGFNSWPFMSTHFWGENPRGTWTVEIK-------NVG-----MTN---------------------E-------------------------HGF-----------VRETM--------------LVFYGTETMPDVMRRV-------LSKD-----------------------------------DVKLTSNHQSSQSHHG------------------------------------EVMKGKIHE-----------------------EGHFGSN----------------------------------------------------------------------------------------------------------------------------------------------------------LNQAEHNSN-INEHIFD----------------------------------------------------------------------------------------------------------------------KHEGNRYDHLEKNDVHP----------LH----RSFH---------------------------------------------------------------------KKYSGDSDMP--------------------------AHLLRYY----------AQILKRKNRNNYS---------------------------------------------------------KRSKLYRYQRDF----------
Aplysia_3               ----------MNLC---------------------------------------------------SLALLVLTVS---C--------------------------------------SDHIVRT---------------------------------------------------------------------------------------------------------------------------------------------------ISAQDDDGH----------------------YLNEWA---V----------------------------------QDLNEWAVQ-----IQG---------------------------------------------GESHAESVAAQHGYTLVRA------------LK-----------------SI---PDHY-----VLR-R--------------------------------------SDT-----------------------------------------------------------------------P----HR-------------SRRSA-------------------------HHHT-----------------------------------------------------------RKLSEDERVAFVE---------------------------------------------------------------------------------------------------------------------------------------------------------------------------------------------QQQQKRRVKRGLVEDRELHDRELARE--------------------------------------------------------------------------------------------IAAAGGGELHDPELIHE-WYLNPTGSEVS-------RSDEVRADLGVKAVWKKGITGKGIVVTILDD-------------GIERTHPDLKSNY----------------------------DPEASYDFN-------DNDEDPSPRY----DITN-ENKHGTRCAGEVSMVANNDKCGTGIAFTLKIGG----------VRMLDGH---VTDRLEGDAICFNRHHVDIYSASWGPNDDGRTTEGPGVMARKAFDLGIKEG-RNGKGALYVWASGNGGR--IGDNCNSDGYTSSIYTMSISSASQFGNSPWYAEKCSSTLATTYSSGSH-----E------------------EG----KVTSADLH----GKCTNSHSGTSAAAPMAAGLFA---------LLLESNPNITWRDAQHIVAHTSRME-----PLALE---KGWYKNGAGYCV--NLAFGFGLMDVLAMVELADPDTWQHV-GEQKTCKVSAVKS-----TQFPQTLN----A---R-H-QVEIE-----FTTDGCDP-----------QEN-EINFLEHVQVVID------------------LD------------------------------------YSR-RGNIYAELESPMGTVTPVMLERKYDS-SSKGFKQWSLMSVHTWGENPEGTWKFRVA-------DRS-----NES---------------------S-------------------------KGK-----------LNSAE--------------LVLHGTTEQPEYRKDN-------PKVCGAPT-------------------------------EIATDDNSHEVEQTIGKL-----------------------------------------------------------------------------------------------------------------------------------------------------------------------------------------------------------------------------------------------------------------------------------------------------------------------------------------------------------------------QSLLNTENGAQNAYVEN-----------ASENIID----------------------TVDEAKQPTT------------------------------------------EGSYSQQSV--------------------------------------------LGEILRKLIS-------------------------------------------------------SQ-------------------------
Ixodes_3                -----------------------------------------------------------------------------------------------------------------------------------------------------------------------------------------------------------------------------------------------------------------------------------------------------------------------------------------------------------------------------------------------------------------------------------------------------------------------------------------------------------------------------------------------------------------------------------------------------------------------------------------------------------------------------------------------------------------------------------------------------------------------------------------------------------------------------------------------------------------------------------------------------------------------------------------------------------------------------------------------------------------------------------------------------------------------------------------------------------------------------------------------------------------------------------------------------------------------------HGTRCAGEVSAKRDNGVCGVGVAYDSKVAG----------IRMLDQPY--MTDLIEANSMGHEPNLIDIYSASWGPTDDGKTVDGPRNATMRAIVRGVNEG-RHGLGNIYVWASGDGGE---DDDCNCDGYAASMWTVSINSAINNGENAHYDESCSSTLASTFSNGAK----------------------DPHT----GVATTDLY----GKCTKTHSGTSAAAPEAAGVFA---------LALEANPTLTWRDIQHLTVLTSKRN-----SLYDSKNRFHWKMNGVGLEF--NHLFGYGVLDAGAMVALA--KIWKTV-PPRYHCEAGSYL-------K-TSEFR----T---N-N-SLKIF-----IDTDSCAG-----------TVT-EVNYVEHVQAVIT------------------LN------------------------------------ATR-RGDVKLFMVSPSGTRSMILSRRPNDDDRHDGFTKWPFMTTHTWGENPRGRWSLEAR-------IEG-----ADP---------------------SKSDP-------------------KARGF-----------LREWT--------------LMVHGTRDPPYVDLPA-------HD-------------------------------------SNSKLAIVKKAHETTQRGGKA-----PR-------------------P-------------------------------------------------------------------------------------------------------------------------------------------------------------------------------------------------------------------------------------------------------------------------------------------------------------------------------------------------------------------------------------------------------------------------------------------------------------------------------------------------------------------------------------------------------------------------------------------------------
Nasonia_2               ----------MASARV----TVASLA-VPR-----SCRGSRGRLDEPSPGSRARAPRQHRGTMRLRPLLLLAGLLA---------------------------------------------------------------------------------------------------------------------------------------------------------------------------------------------------LLGEARA--------------------------E-----------------------------------------LFTNSFLVK-----MRQPA-------------------------------------------ARQVADRIASRNGFVNLGP------------VL-----------------GS---QTEY-----HFV-H--------------------------------------RTL-----------------------------------------------------------------------P----HA-------------RSKRS-------------------------VAQT-----------------------------------------------------------RRLKVDPLVHTAV---------------------------------------------------------------------------------------------------------------------------------------------------------------------------------------------QQPGFKRVKRGYKPLSVEKLVPLMK-----------------------------------------SEMKNPASK----------------------------------------------PASRDPTDPYFQYQ-WYLKNTGQ----------NAGKPKLDLNVEAAWAQGFTGKNVTTAIMDD-------------GVDYMHPDLKYNY----------------------------NAKASYDFS-------SNDPYPYPRY----TDDW-FNSHGTRCAGEVAAARDNGVCGVGVAYDSKVAG----------IRMLDQPY--MTDLIEANSMGHEPDLIDIYSASWGPTDDGKTVDGPRNATMRAIVRGVNEG-RKGLGNIYVWASGDGGE---DDDCNCDGYAASMWTVSINSAINDGQNAHYDESCSSTLASTFSNGAK----------------------DPNT----GVATTDLY----GQCTTTHSGTSAAAPEAAGVFA---------LALEANPQLTWRDIQHLTVLTSKRN-----SLFDAKGRFHWTMNGVGLEF--NHLFGYGVLDAGAMVALA--SKWKTV-PPRYHCMAGTVQ-------Q-VQEVP----S---H-R-SILLK-----IETDACAG-----------TDL-AVNYLEHVQAVIS------------------VN------------------------------------ATR-RGDLELFLTSPMGTRSMILSRRANDDDRRDGFTKWPFMTTHTWGEYPQGTWLLEVS-------FNS-----QAP---------------------Q-------------------------HGW-----------IREFT--------------LMLHGTREPPYTGLPA-------AD-------------------------------------PHSKLAIVKKAHEERSTA------------------------------------------------------------------------------------------------------------------------------------------------------------------------------------------------------------------------------------------------------------------------------------------------------------------------------------------------------------------------------------------------------------------------------------------------------------------------------------------------------------------------------------------------------------------------------------------------------------------------------------M
Capitella_4             ----------MSGGG--------------------------------------------------SVMLLLGAVVT----------------------LLVFLD-----------------------------------------------------------------------------------------------------------------------------------------------------------------------HQVIANT--------------------------E-----------------------------------------VMTNQWLVR-----LHDDL-------------------------------------------GSDAAKLVAKRNGFSYVSP------------VL-----------------GS---HREF-----VFK-H--------------------------------------KLV-----------------------------------------------------------------------P----HA-------------RTRRS-------------------------LPHT-----------------------------------------------------------RLLKADPLVNAAI---------------------------------------------------------------------------------------------------------------------------------------------------------------------------------------------QQPGYERSKRGYKQIRGFPI-----K---------------------------------------TDDTSVEAHNN-------------------------------------------NAKESNLPNDPLYAKQ-WYINNTGQ----------AGGVPKLDLNVEAAWALGYTGKGVTTAIMDD-------------GVDYMHPDLFNNF----------------------------DADASYDFS-------SNDPFPYPRF----TDDW-FNSHGTRCAGEIAAARDNGICGVGVAYGSKVAG----------LRMLDQPY--MTDLIEANSMGHKPDRVHIYSASWGPTDDGKTVDGPRNATMRAIVKGVNEG-RGGLGSIYVWASGDGGP---DDDCNCDGYAASMWTISINSATNDGQTAGYDESCSSTLASTFSNGKS-----G----------------YQDA----GVATTDLY----GKCTTRHSGTSAAAPEAAGVFA---------LALEANPLLTWRDMQHLTVLTSKRN-----HLYDPNGEHNWTINGAGIEF--NHLFGYGVLDAGDMVDLA--KDWKSV-PDRWHCTAGTIK-------G-KYEFS----T---N-Q-SLILT-----IDTDACKG-----------MEN-QVNYLEHVQSFIT------------------LK------------------------------------STR-RGHVTLYLLSPMNTTSLLLSKREKDDDATDGFTKWPFMTTHAWAENPRGVWRLFAI-------FDS-----DTP---------------------Q-------------------------DGM-----------LFEWT--------------LMLHGTQKSPYTGQKD-------IDMQ-----------------------------------RHSKLGVVKREHESGQN---------------------------------------------------------------------------------------------------------------------------------------------------------------------------------------------------------------------------------------------------------------------------------------------------------------------------------------------------------------------------------------------------------------------------------------------------------------------------------------------------------------------------------------------------------------------------------------------------------------------FRF--------------
Aplysia_4               ----------MSIF-------FSGWPH----------------------------------------KVLLPL-----C-------------------LLFWAPW---------------------------------------------------------------------------------------------------------------------------------------------------------------------VPGHGRQI--------------------------D-----------------------------------------VVTNHWLVE-----LSHDG-------------------------------------------GPELAKRVARDTGFSYVGP------------VL-----------------SS---DRTF-----HFV-H--------------------------------------HGV-----------------------------------------------------------------------A----HA-------------RSRRS-------------------------VPHT-----------------------------------------------------------RQLRVHPHVVSAF---------------------------------------------------------------------------------------------------------------------------------------------------------------------------------------------QQNGYSRVKRGYKQTDK-----LLQ-----------------------------------------ANKQSFAYK----------------------------------------------AKPRLPNDPDFGKQ-WYLRNTGE----------SGGVKGLDLNVLEAWEMGYSGAGVTTAIMDD-------------GIDYLHEDLKFNY----------------------------HADASYDFS-------SNDPYPYPRY----TDTW-FNSHGTRCAGEVSAAKDNGVCGVGVAFGSKVAG----------LRMLDQPF--MTDLIEANAMGHMPNVIDIYSASWGPTDDGKTVDGPRNLTMRAIVNGVNNG-RNGLGNVYVWASGDGGP---NDDCNCDGYAASMWTVSINSATNDGQTAGYDESCSSTLASTFSNGKS-----S----------------SRDA----GVATTDLY----NNCTASHSGTSAAAPEAAGVFA---------LALEANKNLTWRDMQHLTVLTSKRN-----SLYDSNGIHHWKLNGAHLLF--NHLFGYGVLDAASMVDLA--RQWKGL-PERFHCKAGSIT-------D-KQDFS----F---G-N-PVRMS-----IETDGCVG-----------TEN-EVNYLEHVQAFVT------------------LR------------------------------------STY-RGCVTMYLTSPMGTTSMILSQRPNDDDDKNGFTRWPFMTTHTWAELSHGTWSLEIV-------MEPIIGVKTNM---------------------E-------------------------RGV-----------FKEWT--------------LVLHGTKTPPYANQPAD------KD-------------------------------------KQEKLYLVPPCPRECV-------------------------------------------------------------------------------------------------------------------------------------------------------------------------------------------------IDE-----------------------------------------------------------------------------------------------------------------------------------------------------------------------------------------------------------------------------------------------------------------------------------------------------------------------------------------------------------------------------------------------------------------------------------
Danio_5                 ----------MRRF--------RGH-------------------------------------HRTAPALFLTLIG-----------------------ALMM-------------------------------------------------------------------------------------------------------------------------------------------------------------------------SAAAEDE--------------------------L-----------------------------------------FITGHFLVQ-----MREA--------------------------------------------APEDAQKLALEHGFESARK------------LP-----------------FG---EDLF-----HFY-P--------------------------------------LEM-----------------------------------------------------------------------P----KT-------------RRKRS------------------------LHQQH-----------------------------------------------------------HRLASDHRVKNVF---------------------------------------------------------------------------------------------------------------------------------------------------------------------------------------------PQEGFGRQKRGYRDLPNTD---------------------------------------------------------------------------------------------------------VNMSDPLFTKQ-WYLINTGQ----------ADGTPGLDLNVAEAWSLGFTGKGVTIAIMDD-------------GIDYLHPDLASNY----------------------------NAEASFDFS-------SNDPYPYPRY----TDDW-FNSHGTRCAGEVSAVSNNNICGVGVAYNSKVAG----------IRMLDQPF--MTDIIEASSISHMPQVIDIYSASWGPTDDGKTVDGPRELTLQAMADGVNKG-RGGKGSIYVWASGDGGS---YDDCNCDGYASSMWTISINSAINDGRTALYDESCSSTLASTFSNGRK-----R----------------NPEA----GVATTDLY----GNCTLRHSGTSAAAPEAAGVFA---------LALEANPNLTWRDLQHLTVLTSKRN-----KLHDE--VHQWRRNGVGLEF--NHLFGYGVLDAGGMVKLA--RDWKTV-PERFHCVAGSMQ-------D-IHKIQ----S---G-N-KLLLS-----ISTDACQG-----------KDN-FVRYLEHVQAVIT------------------VN------------------------------------ASR-RGDLNINMTSPMGTKSILLSRRPRDDDAKVGFDKWPFMTTHTWGEDPRGPWLLEVG-------FQS-----QSD--------------------MQ-------------------------SGL-----------LKEWT--------------LMLHGTQSAPYIDQVV-------RD-------------------------------------YQSKLAMSKKEELEEE-------------------------------------------------------------------------------------------------------------------------------------------------------------------------------------------------LDEAVERSL----------------------------------------------------------------------------------------------------------------------------------------------------------------------------------------------------------------------------------------------------------------------------KSLLSKNN-----------------------------------------------------------------------------------------------------------------------------------------
Branchiostoma_2         ----------MVKP--------AGW-------------------------------------FLRRVQYLLVLAT-----------------------ILVW-------------------------------------------------------------------------------------------------------------------------------------------------------------------------YGACNSA--------------------------P-----------------------------------------PYTNDFAVQ-----IRDG--------------------------------------------KPDTAELLARKYGYLNLGQ------------IR-----------------EQ---RDLY-----HFR-H--------------------------------------RGV-----------------------------------------------------------------------P----HV-------------RRRRS-------------------------AAQQ-----------------------------------------------------------SRLENDMRVRAAV---------------------------------------------------------------------------------------------------------------------------------------------------------------------------------------------QQQGFRRRKRGYNEVNNDNY------------------------------------------------------------------------------------------------------RQIDINDPLFPKQ-WYLLNTGQ----------ADGKAGLDLNVLEAWEMGYTGEGVTIAIMDD-------------GVDYLHPDLADNY----------------------------NADASYDFS-------SNDAFPYPRY----TDDW-FNSHGTRCAGEVVGKINNGLCGVGVAYGARVAG----------IRMLDQPF--MTDIIEASSMGHKPQEIDIYSASWGPTDDGRTVDGPRELTVQAMADGVNKG-RGGKGSIYVWASGDGGS---QDDCNCDGYASSMWTISINSAINDGRTALYDESCSSTLASTFSNGRN-----R----------------HPEA----GVATTDLY----GNCTLKHSGTSAAAPEAAGVFA---------LALEANPNLTWRDMQHLTVLTSKRN-----QLYDP--VHEWRRNGVGLEF--NHLFGFGVLDAGSMVKMA--QDWNTV-PKRFHCTGTSMS-------D-AKPIP----V---E-G-KVVVK-----LTTDACEG-----------QEN-FVRYLEHVQAVVT------------------LR------------------------------------STR-RGDVNINMTSPMGTQSILLSSRPNDDDSVKGFDRWPFMTTHTWGEDPRGDWVLEVG-------FQG-----DEP---------------------Q-------------------------EGD-----------LLEWT--------------LRLHGTQSAPYIDQVV-------DE-------------------------------------WHTKLGMEKKRQE--------------------------------------LDLKEEKEEE----------------------------------------------------------------------------------------------------------------------------------------------------KEEEEKRQEKE-----------------------------------KAEA-------------------------------------------------------------------------------------------------------------------------EEDETTKDDEEDDEETAP---------------KKGKEGG------------------------------------------------------------------SSWLSLKPNYM-----------------------------------------------------------------------------------------------------------------------------------IGL
Saccoglossus_6          ----------MVAS--------PTWPV----------------------------------------------------------------------YVLVFVAAC---------------------------------------------------------------------------------------------------------------------------------------------------------------------VVNTQST--------------------------R-----------------------------------------VYKNDFVVQ-----MKHG--------------------------------------------ADVSPADVAVRNGFIYKRA------------IT-----------------AL---EGHH-----HFI-H--------------------------------------EDL-----------------------------------------------------------------------P----QH-------------RRKRS-------------------------IDHI-----------------------------------------------------------ELLQQDPAVERVI---------------------------------------------------------------------------------------------------------------------------------------------------------------------------------------------QQEGFKRAKRNYKGVKADTKTSTYK-----------------------------------------------------------------------------------------------VDPNNKYNDELFEKQ-WYLKNTGQ----------ANGKPGLDLNVEDAWRQGFTGKGVVVAIMDD-------------GIDYRHPDIAPNY----------------------------HAGASYDFS-------SDDNYPYPRY----TEDW-FNSHGTRCAGEVSAVANNSVCVVGVAYDSKVAG----------IRMLDQPY--MTDLIESSSMGHEPQLIDIYSASWGPQDDGRTVDGPRELTLKAIANGVNEG-RGGLGSIYVWASGDGGA---ADDCNCDGYASSMWTISINSAINDGRTALYDESCSSTLASTFSNGRN-----R----------------HPEA----GVATTDLY----GKCTLQHSGTSAAAPEAAGVFA---------LALEANRNLTWRDMQHLTVLTSKRN-----QLYDE--VHQWRTNGVGLEF--NHLFGFGVLDAGSIVREA--KNWKAV-PERFHCTGASYT-------E-EAEIP----SNREG-K-KLRIT-----LNTDACKG-----------QEN-DVRYLEHVQGVVT------------------LK------------------------------------SSR-RGDVNINMTSPAGTTSILLSSRPNDDDAEEGFEKWPFMTTHNWGEDPSGEWVLEVE-------MVG-----GPE---------------------H-------------------------DGV-----------LSEWT--------------LVLHGTQESPEWLDRY------MAELELNNG----PDVLEDDVV------------------EDNNVDIPDIGDGVPNVGQDE--------------------------------------------------------------------------------------------------------------------------------------------------------------------------------------------TTELENVDDLE-----------------------------------DNEGIVE-------------------------------------------------------------------------------------------------------------------QVDGDDEIIEDDNEQNK--------------------------------IPESVFMEYYDYGGSEYE------------------------------------------DSYMTSERYLAQS------------------IYKYLEQENSKGRMDAETAEKIFNKMVEEQVSKDD----------------------------------------------------ME--KQLGKAIQYAMNSKYRKPENYGY
Strongylocentrotus_3    ----------MMFG-------DMTW----------------------------------------RQGLCFGAF------------------------LMVAVV-----------------------------------------------------------------------------------------------------------------------------------------------------------------------VCVEASD--------------------------K-----------------------------------------HYTNSFVVE-----VQDG----------------------------------------------DSPHSLAKRHKLDYLGQ------------VL-----------------KH---QKNL-----HYF-Q-------------------------------------KRSV-------------------------------------------------------------------DEEEP----HS------------HRRRRS------------------------LDDAT-----------------------------------------------------------TQLEQDPMVKRVV---------------------------------------------------------------------------------------------------------------------------------------------------------------------------------------------QQEGYVRVKRGFKDLKQ-----LYEN---------------------------------------FDLPEVKPHAEEP----------------------------------------VKVWKDAPFNDPLLSKQ-WFIKNIGQ----------ADGRPGLDLNIEEAWKAGYTGKGVTIAIMDD-------------GIDYLHPDIAPNF----------------------------NANASYDFS-------SNDPLPYPRY----TDDW-FNSHGTRCAGEVSAVANNGVCGVGIAYNSKIAG----------IRMLDQPY--MTDIIEASSMSHLPQEVDIYSASWGPQDNGKTVDGPRDFTLDAIANGVNNG-RNGKGSIYVWASGDGGP---MDDCNCDGYASSMWTVSINSAINDGRTALYDESCSSTLASTFSNGRK-----N---------------RHPEA----GVATTDLY----GNCTLSHSGTSAAAPEAAGVFA---------LALEANPDLTWRDIQHLTVLTSHKN-----QLYDE--NYDWQCNGVGLEF--NHLFGFGVLDAGAMVKLA--EKWDIA-PERFHCTGAKWN-------G-SSTVR----A---G-D-KLVLK-----LNTDACTG-----------QKG-HVRYLEHTQAIIT------------------IN------------------------------------SSR-RGDVTLNLTSPMGTRSILLSTRPQDDDNKDGFQHWPFMTTHTWGEDPRGEWTLEVA-------MVD-----GSE---------------------H-------------------------AAT-----------LTEWS--------------LVLHGTQSASYIEEAN-------AR-------------------------------------SKCKVKVEQLAKEAEEAAHNQ----------------------------TIIDQREEEEVD-------------------------------------------------------------------------------------------------------QAMKEAMMK----------------------------------AQLKQEQQEEEQQ------------------------------------------------------------------------------------------------------------------------------------------------------------QPAVEMQEDYPDEAEPSSDQYP---------------YNGQGNG--------------IYDSEVSSMF------------------------------------------DDYSSSAPSYIQS------------------WKRFGSDEK-------------FLTLLKDLLTKEA----------------------------------------------------ED-------------------------
Nematostella_6          -----------------------------------------------------------------------------------------------------------------------------------------------------------------------------------------------------------------------------------------------------------------------------------------------------------------------------------------------------------FTNSWAVE-----LDSD--------------------------------------------DEELAKEVARKHGFKYAGR------------IG-----------------EL---PGHF-----HLY-R--------------------------------------DEH-----------------------------------------------------------------------D----GE-------------DSKRG-------------------------GIVY-----------------------------------------------------------PELKEHPNVKWHE---------------------------------------------------------------------------------------------------------------------------------------------------------------------------------------------QQRTLSLHKRSLSVKRV---------------------------------------------------------------------------------------------------------VPNFYNDPMLQDQ-WYLKSFGR----------NGVPMNNDMKVMDAWADGYTGKGIVVTVMDD-------------GLDHTNDDLK-HY----------------------------DPKASLNLNGATNGD-TTGKDPIPR------DEP-DQYHGTKCAGEIGAKSNNGFCGVGVAPDVNLGA----------IRMLDGK---VTGMTEGHAFSHNPQYVDIYSASWGPKDNGKTLAGPSSLGRKALEHGVKRG-RNGKGSLYVWASGNGGA--SSDDCNCDGYTSSIYTIAVGSVSAAGGSTFYDEKCPSTLAVVYSGDSD-LSRTK---------------LGGNH----KLVTTGPH----NSCVEHFGGTSAAAPLAAGVVA---------LTLQANPELTWRDMQHLITRSTDQL-----QKDDP----SWKRNAAGFLV--SNKFGFGLLNAHKLTTNA--LKWKRV-PDQKRCEIEGPI------PP-VPLIK----R---N-K-EVVLR-----VRTNGCEG-----------SEN-AIKRLEHVQAIIT------------------LA------------------------------------HRK-RGVLSIDIRSPRKTASRLLSTRPLDE-SASGIKNWPFMTVQMWGEDPKGEWEVVIR-------DN--------------------------------------------------------------------------------------------------------------------------------------------------------------------------------------------------------------------------------------------------------------------------------------------------------------------------------------------------------------------------------------------------------------------------------------------------------------------------------------------------------------------------------------------------------------------------------------------------------------------------------------------------------------------------------------------------------------------------------------------------------------------------------------------------------------
Aurelia_2               ------------------------------------------------------------------------------------------------------------------------------------------------------------------------------------------------------------------------------------------------------------------------------------------------------------------------------------------------------------------------------------------------------------------------------------------------------------------------------------------------------------------------------------------------------------------------------------------------------------------------------------------------------------------------------------------------------------------------------------------------------------------------------------------------------------------------------------------------------------------------------------------------------------------------------------------------------------------------------------------------------------------------------------------------------------------------------------------------------------------------------------------------------------------------------------------------------------------------------------------------------------------------------------------------------------------------------------NGLGSIYIWATGNGGL--TDDDCNCDGYTTSIYTISIGCIGDHGLSAYYTEKCSSTLAVTFNGASH-----K---------------EGKEN----KMITTDLY----HQCTEEFKGTSASAPLAAGIMA---------LALEVNPKLTWRDLQHLIVNTAQIT-----SPVDE----GWMKNGAGFHF--NHKFGFGRLDADALVEAA--RVWQNV-AEQRTCTAYSSF-------E-PQDIP----H---G-N-SLYIN-----IPTCACKG----------IPNA-EITKLEHVVLTVS------------------FV------------------------------------HKR-RGQVSIDLYSPAKTRSQMLSTRKYDD-SDEGLDEWNFMTVHKWGENPRGVWQLKIT-------DNN-----NME---------------------Q-------------------------NDL-----------LSQEE-----TDVEDLEEKVIDEKTKANKNTWKIM-------REKN-----------------------------------PHFDVAYPA-------------------------------------------GVRRDSVVH--TQNYGVMDGGVDTP--VYNSPEAEY----------MPSYRSYIARPDEFTQQAAGVIV--------------------------------------------ENPEDSDAVIETVSDSQPTDFGR-------------------RYRRDAASRGYE-----VKRDGVINPLNRENLEREVYKMYGIPQKEA-KTESRFRKNSVYE-----------------------------------------------------------------------------NPFFKAMNAYKKVQV--------------------TEEETGTQRVQVNA----------------------------------------GYENPKITCV---------------------------------------------SGYNSC--------------------------------------------SGVLLKFVLTFHG------------------------------TNELNTAQPGMPCMF----------------------------------
Nematostella_7          ------------------------------------------------------------------------------------------------------------------------------------------------------------------------------------------------------------------------------------------------------------------------------------------------------------------------------------------------------------------------------------------------------------------------------------------------------------------------------------------------------------------------------------------------------------------------------------------------------------------------------------------------------------------------------------------------------------------------------------------------------------------------------------------------------------------------------------------------------------------------------------------------------------------------------------------------------------------------------------------------------------------------------------------------------------------------------------------------------------------------------MDE-------------------------------------------------------------------------------------------------------------------------------------------------------------------------------------------------------------------------------------------------------------------------------------------------------------------------------------------------------------------------------------GWKRNGAGIPY--NHKFGFGRLDAMRMVERA--VRWTNV-GKHRTCQGARHN-------V-TRYIP----S---S-G-SLILN-----ANTSACSG-----------SSS-EIRKLEHVQVVVT------------------LK------------------------------------HRN-RGDLVITLISPSGTRSELLTTRRNDQ-SKAGLKDWVFMTVHCWGEDPKGVWTLVIT-------D---------------------------------------------------------------------------------------------------------------------------------------------------------------------------------------------------------------------------------------------------------------------------------------------------------------------------------------------------------------------------------------------------------------------------------------------------------------------------------------------------------------------------------------------------------------------------------------------------------------------------------------------------------------------------------------------------------------------------------------------------------------------------------------------------------------
Ixodes_2                ------------------------------------------------------------------------------------------------------------------------------------------------------------------------------------------------------------------------------------------------------------------------------------------------------------------------------------------------------------------------------------------------------------------------------------------Q------------LR-----------------GF---EDTY-----MLR-K--------------------------------------MDT-----------------------------------------------------------------------P----DR-------------SRRSA-------------------------RRVT-----------------------------------------------------------KRLAMDQRVLWAE---------------------------------------------------------------------------------------------------------------------------------------------------------------------------------------------QQEVRVRDKRHGPTEEQ---------------------------------------------------------------------------------------------------------QALRFNDPLWSRQ-WYIHDTRS----------SPDLPELDHRVTQVWDMGFTGKGIVVTVMDD-------------GLEWNHTDLVQNY----------------------------VSDASRSW-------------PFPLFL--YVLFC-PRSHGTRCAGEVAMAANNRNCGVGVAYEARIGGKEH------RIRMLDGD---VVDAIESTSLAFNVEGIDVFSASWGPSDDGRTVDGPKRLASEALRKGVTKG-RRGRGSVYVWASGNGGA--RGDNCNCDGYASSPYTLSVSSASQRGRFPYYGEKCASTMAAAYSSGAY-----T------------------DQ----KVATSDLH----DRCTTQHTGTSASAPLAAGIVA---------LVLQANPGLGWRDVQHLVAWTSDFA-----PLAAN---RGWQRNAAGLLF--NSRFGFGLLDAHAMVQAA--LNWTAV-GPQRSCLLEPQV------PL-PLPME----S---G-Q-ELRVSPKGVPFSADGC-----------------AVSALEHVQLHLD------------------LE------------------------------------YSR-RGVLDAYLRSPAGSESVLLYRRAKDS-TAQGFRGWTFLTVHFWGEDPRGVWTFVVR-------DKQ-----AQG---------------------H-------------------------SGA-----------LNAVS--------------LSLSGTRKRPRHQEER-------GGWR---------------------------------------------------------------------------------------------------------------------------------------------------------------------------------------------------------------------------------------------------HYADE-----------------------------------------------------------------------------------------------------------------------------------------------------------------------LLARRALDPVPVST---------------------------------------------------------------------------------------------------------------------------------------------------------------------------------------------------------------------------------------------
Nasonia_1               ----------MNKLS----------------------------------------------QSYRKLALYYCYVIVLNC---------------------------------------------------------------------------------------------------------------------------------------------------------------------------------------------RECNTVDQQDRE------------------------K----------------------------------QRQHGRYAEPDEWVVR-----LEG---------------------------------------------GPEVASLLALRSGYAHVGP------------VL-----------------GF---KDTY-----LWR------------------------------------------------------------------------------------------------------------------P----GR-------------RKLSQ------------------------------------------------------------------------------------------------------------------------------------------------------------------------------------------------------------------------------------------------------------------------------------------------------------------------------------------------------------------------------------------------------------------------------RAFNDELWDQE-WYLGKTEAE---------AAQPRTIDLNVLPVYKLGVTGRGVRIAVLDD-------------GLEYTHEDLRANY----------------------------DPEISYDVT-------DRDEDPMPRY----EEPGMSNGHGTRCAGEIAMEADNRKCGVGVAFEASIGG----------IKMLDGI---VNDRIEAEALGYRVDLVDIYTASWGPPDDGKSLDTPGRLASEALERGIREG-RDGRGSIYVWASGNGGS--KNDDCGCDGYVGSIYTIAIGSASQTGNFPWYGEMCPANLATTYSGGAF-----Q------------------DQ----MIATTDLK----NSCTTSHTGTSASAPLAAGILA---------LALQVNKNLTWRDVQHLVIYTSKHD-----PLKNN---PGWFRNAAGLWF--NPRFGFGLMDAHSLVLAS--SNWTSV-SEKLICQVPAAV------WA-VREVS----Y---G-L-PLRVQ-----FEADGCAG-----------VAN-EIHYLEHVQVETN------------------VE------------------------------------YTL-RGALQMHLTAPSGTRVQLLGTRQLDD-STDGFIKWKFMSVATWGEDPKGTWSLDVT-------DEA-----GPM--------------------NN-------------------------TGI-----------IRDSK--------------LILHGTQDPPFYLIET-----------------------------------------------------------------------------------------------------------------------------------------------------------------------------------------------------------------------------------------------------LHDCNK----VLDEGDK---------------------------------------------------------------------------------------------------------------------------------------------------------------LNYVIEDESNLLDKSEFPK---------------------------------------------------------------------------------------------------------------------------------------------NHSVFDEIVRFLLS----------------------------------------------------------------------------------
Nematostella_3          ----------M---------------------------------------------------------------------------------------------------------------------------------------------------------------------------------------------------------------------------------------------------------------------------------------------------------------------------------------------------------------------------------------------------------NGKTIDALADRIALEAGLTNRGQ------------IG-----------------GL---SGHY-----LFL-H--------------------------------------ESF-----------------------------------------------------------------------T----NK-------------SAIDR------------------DELNIVHRAIS-----------------------------------------------------------NLLRNHPNIIWSR---------------------------------------------------------------------------------------------------------------------------------------------------------------------------------------------QEVVRKRHRRS-----------------------------------------------------------------------------------------------------------------LQFKDQYFPSQ-WHLDNIRY--------------VGHDINVTGVWENNITGQGVVVSVIDD-------------GVEWTNPDILDNY----------------------------SPEGSWDIN-------SNDEDPMPRA----DDAG-LNHHGTRCAGEIAAVP-NTYCAVGVAYGAKVSG----------VRILDGP---MTDSLEAMAFNTKMHVNDIYSCSWGPDDNGKTVDGPHQLAQAALAHGVLAG-RHGYGSIFVVASGNGGH--FKDNCNFDGYANSIYTVTIGAIDELGDMPYYAEHCAAMLAVTYSSGQG-----M------------------QR----NIVTTDWRLGTGTGCTDKHTGTSAAAPLAAGMIA---------LMLQARPCLTWRDVQHVIAITAVKH-----DVDDD----DYHSNGANYHH--SHKYGFGVMDSWRLVNTA--KVWRGV-PWMTSWSSPVIH-------V-NRAVP----A---ATN-KLVQK-----YTVSKQ-------------SVM-EVVTLEHVTVTVN------------------IH------------------------------------HRY-RGNLIVNLVSPQGTTSKLATARHHDR-SSDGLNDWTFSTVRNWGESPVGTWQLVVI-------DNG-----KSR---------------------N----------------------DIARGF-----------VKTWR--------------VTLYGSSMTPAEIRRR-------QR--------------------------------------------------------------------------------------------------------------------------------------------------------------------------------------------------------------------------------------------------------------------------------------------------------------------------------------------------------------------------------------------------------------------------------------------------------------------------------------------------------------------------------------------------------------------------------------------------------------------------------------------------------------------------------------------
H_vulgaris_2            ----------MPLTKLWER-ITSCWKLN--------------FTKK-------------ILLNSVKTSIIFLLLLN-MVSYSI-----AYKNVTIKIDKVVEINNSINIFLKQKPFPTGDHQQS-------------------------------------------------------------------------------FR---------------------SVKNIANI---------------ENSSYNNYLDNYVHKLSFLRDPNKKDSVSIEKKS--------KNSP--------LK-----------------------------------------ELSSSWAIR-----LLTELD------------------------------------------NEKTVSKIAQDLGLISHGN------------IG-----------------HL---PGHY-----LLV-H--------------------------------------HTF-----------------------------------------------------------------------Y----NH-------------SPVVE------------------RSIKNLRSSIT-----------------------------------------------------------SSLRNHPHVHWVR---------------------------------------------------------------------------------------------------------------------------------------------------------------------------------------------HEQVLKRYKRS-----------------------------------------------------------------------------------------------------------------LQFKDQFFPSQ-WHLDNLKF--------------IGHDINVTGVWENNITGKGVTVSVIDD-------------GVEWTNPDILDNY----------------------------SAQGSWDLN-------SNDGDPMPRV----DEAG-LNHHGTRCAGEIAAVA-NEYCGVGVAFGAKVSG----------IRILDGP---MTDSLEAMAFNTKSEVNDVYSCSWGPDDNGRTVDGPHQLAQAALAHGVMFG-RKGFGSIFVVASGNGGH--FKDNCNFDGYANSIFTVTIGAVDELGQMPYYAEQCAAMLAVTYSSGQG-----H------------------QR----NIVTTDWRLGTGTGCTDRHTGTSAAAPLAAGVIA---------LMLQARTCLTWRDVQHLIVYTSVRI-----DIDPE----EWQVNGAGFAH--SHKHAFGLLDSWRIVTTS--KIWPSV-PFMTSWRSKVMK-------V-NAVIP----S---T-P-GINLT-----QYITVTET-----------MAA-EVISLEHVTVTVD------------------IK------------------------------------HPV-RGNLAISLISPYGTVSRLASFRKYDK-SQEGFKDWTFSTVRCWGESPQGNWAIVIV-------DRG-----SNT---------------------E-------------------------DGV-----------LKAWR--------------LTLYGSSMTQQDIAER-------KKLV------------------------TKAVSGRYLHLPGPPCPTPPATQPKKD----------------------------------IVSSRVLKLVL--------LLSGFFFIVSLYFILD-AVCNSE----------RKNVERSKAF---------------------------------------------------------EADGTLESISTDTFD------------------------------------FD----------------------TFIPATLTKN-DEQR--------------LSNIIEHGTA----RPLI-------------------------------------SSFNESL--------ETLNYEPLVQTPDEAA------------------RVADFEERMKFALEQSL-------------------K-------------LQMKQLVQIDDLKQDMEM------------------------------------------------------------------------------------------ERIRSYLIFLYLYQFEK----------------------------RMSRDNSDAFVQ--------------------------------------T
Saccoglossus_7          ----------MCVH-------------------------------------------------NASVQLFVLLLLF-Y-------------------------------YFIQVP-PTSALYLD-------------------------------------------------------------------------------F----------------------------------------------K-------------------PDEMESQNLK--------------P--------IK----------------------------------------PQGTPSWAVK-----IHFNSVF-----------------------------------DSNRTTLDDAADQIAKDVSLINVGQ------------VG-----------------EL---FGHY-----LFL-H--------------------------------------ETY-----------------------------------------------------------------------S----NV-------------TIESEGT-----------------NLHDLQERIE-----------------------------------------------------------RKLTEHKHIAWFN---------------------------------------------------------------------------------------------------------------------------------------------------------------------------------------------QQIIRPRVKRA-----------------------------------------------------------------------------------------------------------------LNFQDPEYMYQ-WHLHNP----------------SGMDINVTSVWENGITGKGVTVSVIDD-------------GLEWSNPDILDNY----------------------------SKEGSWDLN-------SNDADPLPSV----DSKG-QNHHGTRCAGEIAAVP-NTVCGVGVAYGAKVSG----------IRALDGP---MTDSLEATAFNKFMQINDIYSCSWGPDDDGETVDGPHPLAKAALQHGVSAG-RKGYGNIFVVASGNGGR--YEDNCNFDGYANSIYTITVGAVDERGHMPFYAEECASMLAVTFSSGQS-----P------------------QR----SIVTTDWTLDGGTGCTMSHTGTSAAAPLAAGLVA---------LMLEARPCLTWRDVQHIIVMTSTLV-----DEGNS----VWFVNKAGFHH--SHQHGFGLLNGWRMVNAA--KVWQNV-PWMTSFATPTIT-------E-EQSIS----A---QTS-SLLVS-----HEVANNDV-----------EEI-ELYTLEHVQVIVS------------------LS------------------------------------HAQ-RGDLEIRLICPSGTTSVIASKRKKDT-SVAGFVDWPFSTVRCWGERPAGIWQLKVI-------DHG-----STN-----------------------------------------------SGI-----------LHHWK--------------LNLYGSPMTSNDLRLR-------R---------------------------------------------------------------------------------------------------------------------------------------------------------------------------------------------------------------------------------------------------------------------------------------------------------------------------------------------------------------------------------------------------------------------------------------------------------------------------------------------------------------------------------------------------------------------------------------------------------------------------------------------------------------------------------------------
Strongylocentrotus_4    ----------MEITR----------------------------TREHY---RCSC---VLVQLQVQLTVFIFWIA--------------------------------------LAHPSGALYLD-------------------------------------------------------------------------------F----------------------------------------------RSNHQ----------------LDQDSSNV---------------PRD-----ELG-----------------------------------------HETLSWAVK-----IQHQTHRK----------------------------------NVNRTHVDLLADVIAEDLRLKNYGQ------------VG-----------------EL---MGHY-----LFA-A--------------------------------------ESY-----------------------------------------------------------------------H----EA----------LNGSMERD-------------------LVGKIRGKAE-----------------------------------------------------------RALARHPMIEWFN---------------------------------------------------------------------------------------------------------------------------------------------------------------------------------------------QQTIRRRFKRS-----------------------------------------------------------------------------------------------------------------LVFTDPSYPNQ-WHLHNSKN--------------AGMDINVTGIWEHNITGLGVTVAVIDD-------------GLEWTNEDIAENY----------------------------CAEGSWDLN-------SNDDNPAPEMRIKDGKQS-QNRHGTRCAGEIGAAR-NNVCGVGVSFSSRVSG----------IRLLDGP---MTDSLEATAFNKFMYINDIYSCSWGPDDDGKTVDGPHTLAKAALQHGVTYG-RRGRGSIFVVASGNGGK--NGDNCNYDGYANSMYTVTIGAVDEKGQMPFYAEECSSLFAVTFSSGSR-----P------------------QR----NILTTDWTLGPGTGCTNTHTGTSAAAPLAAGMIS---------LMLEAKPCLSWRDVQHIIVYSALKI-----DQKKG----EWTVNAAGFHH--SHKHGFGVLKAWRLVNAA--KVWPSV-PWLTSVVSPTLK-------V-HRGIP----TSQ-AGS-QLMVE-----YEVTNSTA-----------RVN-ELSTLEHVLITVS------------------LA------------------------------------HTM-R--------------------------DVDTQKKVIISTVRCWGEDPVGVWQLIIT-------DFS-----TGG-----------------------------------------------GGV-----------LEEWT--------------LAVYGSNMKPQDVEQR-------KA--------------------------------------------------------------------------------------------------------------------------------------------------------------------------------------------------------------------------------------------------------------------------------------------------------------------------------------------------------------------------------------------------------------------------------------------------------------------------------------------------------------------------------------------------------------------------------------------------------------------------------------------------------------------------------------------
Danio_6                 ----------MASC-----------------------------------------------SSRVCLGLYPLLLL----------------------------------------------------------------------------------------------------------------------------------------------------------------------------------------------------FSSSSSSC-------------------------------------------------------------------APGRSWAVQ-----LQPDSL-------------------------------------SSAGSPDLLAQAVAQDVGLRSHGQ------------IG-----------------QL---EGHY-----LLC-Q--------------------------------------DPA-----------------------------------------------------------------------Q----GE-------------------------------------DW----RWME-----------------------------------------------------------AALDRHPHVAWHS---------------------------------------------------------------------------------------------------------------------------------------------------------------------------------------------QENVLRRSKRS-----------------------------------------------------------------------------------------------------------------VHFNDPKFPSQ-WHLHNDMK--------------RGMDINVTGVWERNITGAGVTVVVVDD-------------GIQHNLADIQPNY----------------------------SPEGSYDLN-------SNDPDPMPHP----DGPS-DNHHGTRCAGEIAAVSNNSFCAVGVAYGSRVAG----------IRVLDGP---LTDSMEAIAFNKHYQVNDIYSCSWGPDDDGRTVDGPHPLGKAALQHGVIAG-RKGFGSIFIVASGNGGQ--NQDNCNYDGYANSIYTVTIGAVDESGRKPSYAEECASMLAVTFSSGNT-----P------------------LR----SIVTSDWSLQSGTGCTSGHTGTSAAAPLAAGMVA---------LMLQVRPCLSWRDVQHIITYTATQH-----DLQA-----DWVTNGAGFHH--SHKYGFGLLNAWRLVNAA--KVWESV-PFLVSYQSPVLR-------V-NEVIT----T---S-T-NLTQT-----WNVSESDL-----------QRS-GMQTLEHVSVTLS------------------IQ------------------------------------HPR-RGNLQILLLCPSGISSLIGARRALDV-DSAGLTDWTFSTVRCWGERAEGQYSLLIM-------DDA-----PLS-----------------------------------------------SGI-----------LKSWK--------------LTLYGSSLSHQQVTDR-------QRVV------------------------EEAMSGHYLS-SSFSLPCPPGIDVPAE-------------------------------IVNPFTSSSLKSLL--------LLGCFALFWSLYYTLEVALTHWD-----------WRGGCVRGR---------------------------------------------------------DGDAGYSRLSRDEAQ----------------------------------------TDPQQVEVLLE----------------THS-QDKVLLIADT----------------------------------------------------------------------------------------------------------------------------------------------------------------------------------------------------------------------------------------------------------------------------------------------------------------------------------------------------------------------------HT
Capitella_5             ----------M----------------------------------------------------------------------------------------------------------------------------------------------------------------------------------------------------------------------------------------------------------------------------------------------------------------------------------------------------------------------------------------------------------------VADLVALETNLDNLGQ------------IG-----------------EF---RGHY-----YFA-K--------------------------------------NNL-----------------------------------------------------------------------T----EA-------------------------------------EWWRVKEQSH-----------------------------------------------------------QKLDSHHYVQWHM---------------------------------------------------------------------------------------------------------------------------------------------------------------------------------------------QQLVRSRQKRS-----------------------------------------------------------------------------------------------------------------VEFNDPMYHKQ-WHLRNRES--------------PGYDINVTGVWEYGITGKGVTTAVIDD-------------GLEWTNPDLRVNY----------------------------SPEGSWDLN-------SNDADPMPH-----GEKE-KNHHGTRCAGEIAAVADNSICGVGVAYGAKVAG----------IRVLDGP---MTDSLEATAFMKGYTINDVYSCSWGPDDDGKTVDGPHYLAMRAMRLGVDYG-RGGYGAIYVVASGNGGQ--RGDNCNYDGYANSIYTLTIGAVDEVGSMPFYAEECASMLAVTYSSGSG-----P-----------------YQR----SIVTTDWMKDGGTGCTEGHTGTSAAAPIAAGIIA---------LMLEAQPCLTWRDVQHLVVMTADKV-----DVDLA----HWTTNAAGLHH--SHKHGFGLMNAWALVNAA--KAWEPV-PWMTVFTSDELD-------V-NTAIP----G---YME-AMELQ-----YAVTKDRL-----------QGY-QLFSLEYVQAIVT------------------ID------------------------------------HDR-RGDVQIKLRCPSGTESILGASRPHDD-SRDGFQGWTFSTVRCWGENPIGKWTLLVS-------DTG-----RVP--------------------MS-------------------------RGH-----------VVKWR--------------LKLFGSPMTTDQVRVR-------RTLA------------------------RDARSGRYLR-DNITSPCQPPPLRNKM--------------------------------VKGLSERILKVLT--------LCSAFCAVMGIYQSLEYAFCYDD-----------EKRSQYKLI---------------------------------------------------------GLVKRAQRLAEFENQA----------------------GAPDTETSR--------LLPAEVIPLIE-------------VPQAES-TDDV--------------LSDSIYSESPSRESR---------------------------------------------------------------------------------------MKRNKSSSSLPSSPCDASK-------------------KNFR-------------------------------------------------------------------VTRGDPSNNGPSTS----------------------------------------------------------------------------------SVNSRSAR-------------------------------------------
Branchiostoma_3         ----------MWSF-------------------------CPFFTRDFYFFSHCSV-------NMIGLPLVLVLLS-----------------------CLNLVQ----------CFPTQGSLLQ-------------------------------------------------------------------------------S----------------------------------------------NTTHS-------------QAPKELQVDSISSYSGE-GDSALKIAPAANGRTEPVKFMS-S-------------------------TQEETISITRHQWTWSWAVR-----LKPNCR-------------------------------------KGLHDQHRLANHISDELSLQNLGQ------------VG-----------------LL---EDHF-----LLV-H--------------------------------------EEY-----------------------------------------------------------------------H----KTM-------EMLEHKMEHG-------------------------RRIT-----------------------------------------------------------AALRGHPCVEWSE---------------------------------------------------------------------------------------------------------------------------------------------------------------------------------------------QQRIHRRVKRDIE---------------------------------------------------------------------------------------------------------------LNFQDPYYSLQ-WHLHNQFH--------------SKMDLNVLNVWKKNITGSGVTVAVIDD-------------GIEWTNPDLQDNY----------------------------SPEGSFDLN-------SNDPDPMPEF----DTKG-QNHHGTRCAGEIAAVA-NSVCAVGVAFHAKISG----------IKILDGP---MTDNLEAAAFNKNMHINDVYSCSWGPDDDGKTIDGPHYLARKALLYGVTGG-RQGYGSIFVVASGNGGS--AGDNCNYDGYANSIYTVTIGAVDEAGGIPYYAESCSSMLAVTFSSGDA-----F------------------HK----GIVTTDWQMGKGTGCTTGHSGTSAAAPLAAGMVA---------LMLQVRPCLTWRDVQHIIVLTAKLI-----NEQSS----EWTVNAAGFYH--SHQHGFGLMDAWRLVNAA--KVWEPV-SWLMSLNSPTLQ-------E-DYVFT----G---G-H-TVTFF-----YNVTKQDA-----------DIH-FLYSLEYVLVTVS------------------IS------------------------------------HSS-RGNLELKLVCPSGTKSVIAAPRSKDK-MVEDAMDGRFLNSNLSAPCP---------PPEPPAYDET-------------------------------------------------------------------------------------------------------------------------------------------------------------------------------------------------------KAIRVKTLKILV--------LTGGMTVLLALYYTVEQAFLNKE-----------DKEGVPPPINPA----------------------------------------------------PEGCPRETDRL------------------------------IPQQDTAE--------EIPMQTLPLTE----------TLPNNTANT-EEPV--------------DSNDTADNSPALERQPLL----------SSRCD-VQIQELPGTTTEDSSHASLMSETYQNEM--------WSVRDEDVLNVPCQMN------------------HSSVADGTAVLELESSE-------------------KEW------------EEQPLLAVDQEASNITQ---------------------------------SGDKCVLPVSEETTVDLM-----------------------------------VGQQPSRTSGGVADRSDEDTS-----------------------------SSEQSARHSL----------------------------------------
Aplysia_5               ----------MTSIAK---------------------------------------------WSSVALFLFLFLLVL--------------------------------------------------------------------------------------------------------------------------------------------------------------------------------------------------------------------------PVN--WSFPLRDLE-S-------------------------TKNRTRNLDQQQPLLCWVVQ-----IRTSCAPQATKFWGDATNSGGEDEHVARDENDVKVCSACKYGDVCTKTWYQHASALATEMRLVVIHS------------FK-----------------HF---PDHF-----LMC-H---SLSTEMLAACKT-----------------------EEI---------------------P---TFV--------------------------------ENI-----ENSPHS-PSRSLHL----IQQQHSRMRL---------------KDAQSFHVTRSGVE-----------------------------------------------------------QQLMEHEEVVWFSGESAHLRVSRPGGAVTVAPPTFHSANRGDDDLFVHNKDRFSLNEEPVVDGLSSVNNTTVLKFLTPNRFLRKMPQSTYAARKSKHKWKSFKDFETFEPESSEVVNDGSKFPPAINATSSAITSDPWRSERGDDSHNLPLRAHKKQEWKDRLVKEMRIVGRGKEIRIVGRGLETRNAGRGKEMMMSEALTDQKSGHERVKRS-------------------------------------------------------------------------------------------------------------SGRPLSFNDPAYPQQ-WHLHNIRQ--------------PGMDINVTGVWDHGFTGRGVTVAVVDD-------------GIEWRNPDLKQNY----------------------------NYKASWDLN-------DDDPDPTPR-----SAKV-SNHHGTRCAGEIAAVANNNVCAVGVAYESGISG----------VRVLDGV---LTDSMEAQAFNTKMDINDIYSCSWGPDDDGRTVDGPHIMAAKAMKHGIDFG-RNGYGSIFVVASGNGGV--NKDNCNFDGYANSIYTVTIGAVDEEGGMPYYAEECASMLGVTFSSGTV-----S------------------KR----DIVTTDWTQVGGHGCTSRHTGTSAAAPLAAAMIA---------LMLQARPCLSWRDVQYIMILTAYKI-----DVDIA----HWQKNGAGLEH--SHKHGFGLLSAWRLVNAA--RVWESV-PWATSYAHTETP-------Q-RLDIP----KG--ASN-PLRIS-----HVVSESDI-----------RGL-SMFTLENAQLTVW------------------LS------------------------------------HPC-RGKLGVKLISPSGTVSVLATPRPKDN-SSAGFDDWTFTTVRCWGEKPTGTWTIVFI-------DHD-----NGK--------------------YG-------------------------GGW-----------LVKWR--------------LILFGTPLTPEEFAER-------RRRI------------------------ETAMSGDFLN-ANHSRPCPPAPHVAEK--------------------------------YSPVSQRTLKILI--------LLGSFCLVIGVYETIEYLLCYNE-----------EKKEHAKKM---------------------------------------------------------GLTQRALQSVDTSNSH----------------------RNGDAGGDR----------------------------TPLVGGNAET-STDVEADWRMAVG-DDDDGDDEIFN----------------------------------------------------------------------------------------------------ASETSQLLRAEPSS-------------------RGGSGGGGHHHRRVPEVIPLATFS-----------------------------------------------LTSGEANHSELVVH-------------------------------------PSPRSPLLLSSSDGVDA----------------------------PGSGQAARPVMDVV--------------ATTNDLLSDRRG-----------
Strongylocentrotus_2    ----------MASW-----------------------------------------------RTCTTFAVFTLVVL---C------------------------------------------------------------------------------------------------------------------------------------------------------------------------------------------------VWCDVAE--------------------------G-----------------------------------------LYTHQFALI-----VRG---------------------------------------------GRSTADRLSEKYGYINHGQ------------IG-----------------SL---EDHY-----MFS-H--------------------------------------QKV-----------------------------------------------------------------------F----KR-------------STMAS-------------------------TGAH-----------------------------------------------------------TNIADEPEVEWFE---------------------------------------------------------------------------------------------------------------------------------------------------------------------------------------------QQVLRKRVKRDST-------------------------------------------------------------------------------------------------------------QLHQFSDSLWSQQ-WYMDGNFT----------GDSRPTASMNIQQAWDMGYTGAGIVITIMDD-------------GLEYTHTDIRNNY----------------------------DSEASYDFV-------SRDADPIPVY---IPMKE-DNMHGTRCAGEIVMQPNNSKCGVGIAFGAQIGG----------IRMLDLM---ITDEMEGSSLSFNLQHVDIYSASWGPDDGGYTVEGPAEITQTAMRTGVANG-RDGKGSIFVWASGNGGA--DHDDCNADGYANSIYTLVVSSTTENQDRPFYSEHCSASLASTYSSGNK-----N------------------QK----MVVTTDLH----NQCIGNFSGTSASAPMAAGIIS---------LALQANGNLTWRDVQYLVVITSKRH-----QLSG-----EWTTNGAGYEA--SHWFGFGLMNAAAMVEKA--KTWETL-PEQLTCSKFADNVDQSYLEMFSSFIR----R---Q-K-NYNSE-----LEVTSCTD---------PFQGG-AIQHLEHVQLTLQ------------------LN------------------------------------ARR-RGDVVVKLTSPSGTTSTLLSQRFKDR-SRIGFKRWTLMSVHFWGESPIGTWRIQIG-------NGE----------------------------YN-------------------------ALN-----------VRMVR--------------LTLRGTESLPASLLPS-------PDTT-------------------------------------TMAPHEEETEEQEGEGAGEVIRRPGRPELQST-------------PGRGRHVSPLRVVSETLQRDVRAASSSSLSW--------------D------SSWWWSSSDWESFQECHEECLY-----------G----------------------------------------------------------CSGPNADECYKCRH----YKDRDTL------------NCVPTCPDGQFTPPEL---------------------------------------------------------HIRCGRCSVHCKTCSGNSKYHCLSCATGLFL------------------------------------------------------------------------------------------------------------------------------------------------------------------------------------------------------------GDNNDCVQACETGYYKGMYA---------------------------------------------------------------------------
Saccoglossus_9          ----------MK-----------------------------------------------------SITLLLCLVVV-QCS--------------------------------------------------------------------------------------------------------------------------------------------------------------------------------------------------------------------------------A-----------------------------------------EFTNEWVVE-----LYGE--------------------------------------------NERLARSIADNHGFKYLQK------------LS-----------------YS---DSSY-----HFQ-H--------------------------------------LKE-----------------------------------------------------------------------S----RR-------------SKRGA-------------------------EDLT-----------------------------------------------------------ELLQSHPMIKKAT---------------------------------------------------------------------------------------------------------------------------------------------------------------------------------------------QQELKVRVKRDDEKTNQMLEDRLREK--------LDLLKKITHKSKRSEYGAGEVDRILKDWLAQTFNKDEKKAEHQPTRTRVAHVNKDIENEWKKRGEKSSSRKTLIPTIDVLSPDYTGDDYDMPFNDPKYPKQ-WYLHNTGQ----------GGAVEGMDLNVMPAWKLGYTGKGIVATIVDDDSFCCYRSKTTDLNASYDYNNLTNPY----------------------------SPHPGVN---------DGDQDPHPNDS--PTLEG-ENDHGTKCGGEVGAEANNGICGVGVAYGVSLGG----------IRVLDGP---ITDAIEAAALSHASDYIDIYNCCWGPMDDGETFEGPGEEGFQALKNGVENG-RDGKGSIYVWASGNGGL--TDDDCAADGYVSSIYTIGIGAISGQGHSAFFIESCSPVMAVTLVGATH-----NAPE-----GVML---ESDDN----WVITTSLN----HQCTEHFTGTSSAAPFATGSIA---------VVLEANPNLTWRDVQHIVVHGSNIP-----NPTQE----GWSINGAGFHL--NHKFGFGLLDVGKMVELA--MTWEHV-GPQLQCDIDRKN------FF-DVKVA----K---G-T-SKNIT-----LEVTDC-----------------TITQLEHTQAHIS------------------FI------------------------------------SPR-RGDISIYLYSPSGTKSELLSTRMWDE-NEDGLTDWPFMTVHNWGETPNGIWTLEFR--YIP--DPQ---VAYMN---PPIEKPGTM----PRVRDS------------------------LTAS-----------LKMFG--------------MTLYGTAGDEEKNSGG-------GSSG---------------------------GKSDENDKETSTQTDNTAVNPDQAG-----------------------------------ESDPDTIVE------------------IY-------------------------------------------------------------------------------------------------------------------------------NQEQASNE------------EIVVELQNLANDVEL-----PPNSDNNVADGNIDTDDGF------------------------------------------------------------------------------------------------------------NGVVIDTDGNEISNVDSSTVENVPSID--------------------------------IYKDDPDPMFDESLDPEERRILIKEMLSHVY----------------TPHKNEDKNSLKNDVYKS------------------------------QNTHVNAGVREGYLKQKWAKVEN------------------------ERSKLKNGHTQRDWKEVK--------------RLLKEYMQSRE------------
Branchiostoma_8         ----------------------------------------------------------------------------------------------------------------------------------------------------------------------------------------------------------------------------------------------------------------------------------------------------------------------------------------------------------HYTNYWVVR-----VPG---------------------------------------------GETAARNVAARNGFKYLHK------------FD-----------------HL---ADHY-----TLI-H--------------------------------------EKT-----------------------------------------------------------------------E----AR-------------SKRSA-------------------------DDEN-----------------------------------------------------------AKLASDSQVHWLA---------------------------------------------------------------------------------------------------------------------------------------------------------------------------------------------QQVAHERVKRQLFADDPFAFKEQSF----------------------------------------------------------------------------------------------KVEDMIQFNDPGYSRM-WYLHNDGQ----------TKGPRGLDINVIPAWVNGYTGKGIVATIVDD-------------GLDYTHPDLKRNY----------------------------DPEASFDYSDPS----NLNGNPMPVA----TARD-QMHHGTRCAGEVAMEANNGNCGVGVAYEAKVGG----------IRLITGP---TSDAQEAASLSHKRDHIDVYSCCWGPPDSGRKVQKPGELVTRILEDSTTNG-RNGRGNVYVWASGNGGH--KDDDCGADGYVSSIYTLAVGSISVDGLSAYYSESCSPTMAVVPTGGQH-----RLDNFNGDLADMIKRGEVYEQ----NVITTDQG----HRCTDRFQGTSSAAPLATGIVA---------LTLQANPDLTWRDVQHIVVRGAKVP-----NPSER----GWNLNGAGLPV--HHLYGFGMMDAGAMVKLA--QEWTPV-GHQRRCTVKYDG-------P-ERDIP----A---G-G-EVELE-----LRTAGCHD-----------TRD-QVEVLEHVQSVMT------------------ID------------------------------------HER-RGDLSVKLTSPKGTESQLMSTRSRDD-STDGFQEWAFMTVYNWGEDPLGTWKVTV------------------------------------------------------------------------------------------------------------------------------------------------------------------------------------------------------------------------------------------------------------------------------------------------------------------------------------------------------------------------------------------------------------------------------------------------------------------------------------------------------------------------------------------------------------------------------------------------------------------------------------------------------------------------------------------------------------------------------------------------------------------------------------------------------------------------
Branchiostoma_7         ----------MVNFG----------------------------------------------STMAGCAVVVVLLL---C-------------------MV---------------------------------------------------------------------------------------------------------------------------------------------------------------------------HFSQTSD--------------------------S-----------------------------------------HYTNYWVVR-----VSG---------------------------------------------GETAARHVAARNGFTYLHK------------FD-----------------HL---ADHY-----TLL-H--------------------------------------ERT-----------------------------------------------------------------------E----AR-------------SKRSA-------------------------DDVN-----------------------------------------------------------SKLASDPQVHWLS---------------------------------------------------------------------------------------------------------------------------------------------------------------------------------------------QQVAHKRVKRQLFADDPFAFKEQSFVGDEYPDISLSEVRREALMAKRGDMSEEQ---------SSAAEKEKKGSDGDKAEARAA--VDDFVNSVIEQGHS------------------SKVDKMVKFNDPEYSRM-WYLHNDGQ----------TEGPKGLDINVIPAWVNGYTGKGIVATIVDD-------------GFDYTHPDLKRNY----------------------------DPEASFDYSDPR----NLNGNPMPVP----QSDD--------------------------------------------------------------PMNHKRDHIDVYSCCWGPSDDGKTVQKPGELVTRILEDSTANG-RNKRGNVYVWASGNGGS--NDDDCGADGYVSSIYTIAVGAISVDGLSSYYSESCSPTMAVVPTGGEH-----RLDSFNGDLAEMVRRGEVYER----NVITTDQN----HRCTDHFQGTSSAAPLATGIVA---------LTLQANPDLTWRDVQHIVVRGAKVP-----NPEEP----GWNLNGADLPV--HHNPDLTWRDVQHIVVRG--AKVPN--PEEPGWNLNGAD-----LPVHHKDLL----A---G-G-EVELE-----LQTTGCHD-----------TRD-QVEVLEHVQSVMT------------------ID------------------------------------HQR-RGDLSIKLTSPKGTESQLMSTRSRDD-STDGFQDWPFLTVYNWGEDPSGKWKVTVK-------DNS-----GTG--------RKR---------NN-----------------------EPVGT-----------VSAWS--------------LVLWGTRDEDKFNARA-------AEME-----------------------------------------------------------------------------------------------------------------------------------------------------------------------------------------------------------------------------------------QVARCVN----AEDKEDCALK---------ALVSDFTKDFTDEV-MPNDIIPADEL-ESQKEAEGVS--------------------------------------------------------------------------------------------------------------MNELLNTFYHAVDKLQREK----------------------------------------GNKDDKIPVT--------------------------------------VEQAREFISNMERRDP-------------------------------EWLKHQINELEDLIQNMKQMDKK-----------------------------------------------------------------------------EK
Thelohanellus_9         ----------MKFL------------------------------------------------------------------------------------------------------------------------------------------------------------------------------------------------------------------------------------------------------------------------------------------------------------------------------------------------------------------------------------------------------------------------------------------------------------KL--------------------------------------------------------------------------------------------------------------------------------------------------------------------------------------------------------------------------------------------------------------------------------------------------------------------------------------------------------------------------------------------------------------------------------------------------------------------------------------------------------------------------------------------------------------------------------------------------------NVGQ----------TNGPMGMDLNVVPVWHMGITGKG--------------------------------------------------------------DPLASFNFN-------KMNPDPMPD-----NTRP-ENAHGTRCAGEISAMANN--------------G----------IKILSDY---FSDEVESHALQFRNNYIDIYSVSWGPRDDGKTFGKPGPLAEEALINGTLQ-----------------------------------------------------------------------------------------------------VTTDLE----NKCTDHFSGTSSAAPIAAGVLA---------LVLEANPNLTWRDVQHVIINSAQLT-----SPLDP----GWRRNGAGLHF--NHKFGFGKLDAYQMILFA--KRWKGI--------------------------------------------------------------------------------------------------------------------------------------------------------------------------------LDYWEFMTVFNWGESPVGIWNINIT-------DKS-----YLF---TPRDIRSDKRTASPFMPINDEEDLEKNILDELKTKKNYLLN---SSV-----------LAYKR--------------VHILGSRNKSKYTFRQ--------------------------------------------------------------------------------------------------------------------------------------------------------------------------------------------------------------------------------------------------------------------------------------------------------------------------------------------------------------------------------------------------------------------------------------------KRSQANDITVSN-------------------------------------------------------------------------------------------------------------------------------------------------------ICLTFYG------------------------------------------------------------------------------T
Amphimedon_1            ----------MAEY---------------------------------------------------FLPLLFLLL----C-------------------VL---------------------------------------------------------------------------------------------------------------------------------------------------------------------------PLLSTAD--------------------------------------------------------------------GPPLVWAVR-----LAH-----------------------------------------------SDHSRVAKETGLVSSGH------------IN-----------------ELL--DDVY-----EFK--LG-----------------------------------QEDH-----------------------------------------------------------------------AHL-LSHL------------KSRDL-----------------------VIDHVH-----------------------------------------------------------SNVLSHPHVQWAE---------------------------------------------------------------------------------------------------------------------------------------------------------------------------------------------HQYSITRDKRD-----------------------------------------------------------------------------------------------------------------IYFNDPLFPHQ-WHLVNHQE--------------NGHDINVTEVWLSNITGVGVTVAVVDD-------------GLQHGNQELSDNY------------------------------VRSYDFN-------DYDYDPNPD-----TSSV-SNSHGTRCAGLVASVANNSICGVGVAYKSSVSG----------IRLLDGV---ITDLLEAKALTYKTHINHIYSCSWGPTDDGMTVEAPGTLAQLAFQLGTQRG-RYGYGSIFVFASGNGGN--KQDNCNFDGYANSIYTVTIGAVDELDKKPYYAEECSSKLAVTYSNGVK----------------------RGDR----NIVTADIT--KGHSCTSGFSGTSAAAPMAAGLIA---------LALQVRDCLTWRDVQGIIVYSAVPI-----DISEG----DWFTNGADFMH--SHQHGFGVLDAYRLTRSA--QVWPLL-PAQVVWKSDTYY-------T-NSPIP----Y---S-M-DRKLQ----QNITLSLDD-----------MPP-SLHTLEHVAITVT------------------ID------------------------------------HTY-RGALILDLVSPSGTVSHLATSRKKDS-SSKGLRDWTFTTVRCWGEGPLGVWSLQVA-------DDT-----SIG---IPPDTEGE----------S-------------------------RGY-----------LLQWS--------------IKLYGTNLTSLDIVNR-------KILI------------------------DQVVNGDDDVIPSTCPPKPTNLQD-------------------------------ITFPDSPIGNKLLKVLS--------ALAAVIVSI-LFLHILITFIYRK---------------------------------------------------------------------------------------------------------------------MRDKKNS----------------------------------------------------------------------------------------------------------------------------------------------------------------------YRSALPPVTLRH-----------------------------------------------------------------------------------------------------------------------------------------LSSTAEEEEGLLLESRDNNEN--------------------------------------------------------EWNEEIVEDKTTL----------
Amphimedon_4            ------------------------------------------------------------------MSLLNLLLVI---------------------------------------------------------------------------------------------------------------------------------------------------------------------------------------------------LSTSTIL--------------------------T-----------------------------------------CYASRLAIQ-----VNG---------------------------------------------GENEARAIAFKYGYTFEGQ------------IG-----------------EL---EGVY-----QFN-S------------------------------------------------------------------------------------------------------------------------------------GNRKM-------------------------KGLV-----------------------------------------------------------GQIRNEKKVGFIK---------------------------------------------------------------------------------------------------------------------------------------------------------------------------------------------RQVERTRDKKDF----------------------------------------------------------------------------------------------------------------QEPTDPLWNEQ-WALHAT------------TIQESDYNMRVLEAWIQGFTGEGVTVGVVDD-------------GLQRTHPDLSANY----------------------------DDNSSYDFV-------NYDSDPSPYY----QFPY-FDSHGTECAGVVSMSKSNGLCGVGVAYNAKVAG----------LRIFSSSHKGTTDSQEANALNYRYQNIDIYSNSWGPVDNGFTVDGPKLLTRLALQIGAAKG-RQNKGSIFVWAAGNGGS--KHDSCATDGYVNSIYTIAVGSVDSQGIPSSFDERCSAKMAVAFSFNAG-----T----------------DEAS----HNPTTTLT----SRCTESFTGTSAATPLLSGVIA---------LALQANPLLTWRDIQYLIAYTSNSQ-----VLMKEENARLWMTNGAGMSV--SSQFGFGVIDAEAMVTRA--RVWTNV-PPQLITLIMPSL-------T-TRYIS----S---N-S-SMSIN-----YRVNQSTQN-------DVMGST-NISFLEHVVVVVS------------------LKL---STPSNENSFSSYDYYDKLYNEEASIDSVLYHNSSR-RGDIKIILQSPYGTQSTLLPYRDRDFVNNVGFKKWSFMSVQYWGENPVGEWKLSVS-------YRG-----AVG-----------------------------------------------SVT-----------VTKIR--------------IKLYGTSTVPESVRKI-------PEAC-----------------------------------PDSCKNN---------------------------------------------------------------------------------------------------------------------------------------------------------------------------------------RC--SDQSQCDTCKQ----LRDSQTL------------ECLTECP------------------------------------------------------------------------------------------------------------------------------------------------------------------------------------------------------------------------------------------------------------------------------------------------------------HNRQSRLVLLVNKHLLQ--------------------I----------------------------------------------------------
Amphimedon_3            ------------------------------------------------------------------------------------------------------------------------IVAA------------------------------------------------------DIGAYFKA----------------------------------------------------------------------------------------QNQR----------------PA------AVA-----------------------------------------VFTDSWAVE-----VHAVGWGMV---------------------------------WAARLSGIEAANEIAERHGFTNMGR----------------------------------------------------------------------------------------------------------------------------------------------------------------------------------------------------------------------------------------------------------------------------------------------------------------------------------------------------------------------------------------------------------------------------------------------------------------------------------------------------------------------------------------------------------------------------------------------------------------------------------------NNTGQT---------NETNLYLDLNAEPAWIQGYTGIGILVGVVDD-------------GVQHTHADLRNNY----------------------------VSAYSYDFN-------ANVSDPSPVG---------TDSHGTACAGEIVMARDNNVCGVGVAYNASMAG----------LRLLGDT---TTDLTDSSALSYFRNNIDIYSNSWGPPDTSVTVDGPKYLASLALKEGAEMG-RNGKGNIFTFAAGNGGG-LLLDSCSADGYSQSIYAISVGAYAQD--------------------------------------------------------------------------------------------------------------------------------------------------------------------------------------------------------------------------------------------------------------------------------------------------------------------------------------------------------------------------------------------------------------------------------------------------------------------------------------------------------------------------------------------------------------------------------------------------------------------------------------------------------------------------------------------------------------------------------------------------------------------------------------------------------------------------------------------------------------------------------------------------------------------------------------------------------------------------------------------------------------------------------------------------------------------------------------------------------------------------------------------------------------------------------------------------------------
Amphimedon_2            ----------MWLY------------------------------------------------------------------------------------IKQHNSAEC------------SIVAA------------------------------------------------------DVGAYIEG----------------------------------------------------------------------------------------QAQL----------------P--------VA-----------------------------------------VFTDSWAVE-----VHG---------------------------------------------GIEAANEIAERHGFTNMGR------------VG-----------------AF---ANIY-----HFK-M--------------------------------------SSS----------------------------------------------------------------------I--------------------------------------------------HSVN-----------------------------------------------------------ENIKSGTEVQYMT----------------------------------------------------------------------------------------------------------------------------------------------------------------------------------------------SALKSEIK----------------------------------------------------------------------------------------------------------------------------------NNTGQT---------NETNLYLDLNAEPAWIQGYTGNGILVGVVDD-------------GVQHNHTDLRNNY----------------------------VSASSYNFN-------ENISDPSPPS---------GSSHGTACAGEIVMARDNNVCGVGVAYDASVAG----------LRLLGGD---ITDITVSSALSYSRDNIDIYSNSWGPPDSGFTIGGPGYLSSLALKEGAEMG-RNGRGNIVTFAAGNGGG-FELDTCAADGYSQSIYAISVGAYAQDGAPASYDEKCSA---------------------------------------------------------------------------------------------------------------------------------------------------------------------KQTCP-----------------------------------------------------------------IN-----------------------------------------------------------------------------------------------------------------------------------------------------------------------------------------------------------------------------------------------------------------------------------------------------------------------------------------------------------------------------------------------------------------------------------------------------------------------------------------------------------------------------------------------------------------------------------------------------------------------------------------------------------------------------------------------------------------------------------------------------------------------------------------------------------------------------------------------------------------------------------------------------------------------------------------------------
Amphimedon_5            ----------MTAKG--------------------------------------------------FFMLLLLLS----C-------------------HLVSSS---------------KIISS---------------------------------------------------------------------------------------------------------------------------------------------------VLSDEANGW------------FIPLD-----EIQ---------------------------------------PPSYLNSWAVF-----LSKD-------------------------------------------AGEGTADSIAQQCGLINRGK------------VG-----------------NL---ENVY-----HFA-V--------------------------------------EDN-----------------------------------------------------------------------G-------------------NDLKS-------------------------DMLA-----------------------------------------------------------QLLQNHSLVDRVT---------------------------------------------------------------------------------------------------------------------------------------------------------------------------------------------QQLKKIHIQRWF----------------------------------------------------------------------------------------------------------------SLPSDPLWSKQ-WSLYNTGSI---------TNSAVNRDLNVVHAWVQGVTGEGIRVSVVDD-------------GVCHAHPDLKNNY----------------------------DSSASFNFV-------EFTNDPTP------PNPK-KQSHGTSCAGIIAMQKDSGICGVGVAYKARIGG----------IRVNLSS---SSDIIESSALGHHNNYVDIYSNSWGPSDSGYVVDGPGELLTKTLENGVLKG-RNGLGNIYVWASGNGGN--NGDSCAADGYASSIYTIAVGSANEKGYQALYDETCAGKLAVTYSFNMA-----SYS-------------ASSDNNMKGQVPSTVSY----QQCTVSFMGSSASAPITAGVIA---------LALSVNSSLTWRDIQYLIVYTADHT-----KLKGA----NWRRNGGGLRV--SHEFGFGAIDAEAMVTRS--RYWVNV-PERVSCFIRPKS-------R-TGTIY----D---D-E-PVTTTF---KVNSRRC-----------------SIQYIEHVVVHMT------------------LSVNIDDTSDY---PGYYGEDYVDINP-----FIIFFTGPR-RGAITVDLGSPFGTTSHLLPQRKYDFVNDEGYNHWPFMSVQHWGENPMGYWNITIR-------FYA-----SGG-----------------------------------------------HVT-----------MSNLS--------------MTLYGTEKIPEAVKNI-------PNIC-----------------------------------DRSCASYHRCSNA-------------------------------------------------------------------------------------------------------------------------------------------------------------------------------------NGSKYCDKCLS----LRMADSL------------QCVTSCPTKYCNV------------------------------------------------------------AGYC--------------------------------------------------------------------------------------------------------------------------------------------------------------------------------------------------------------------------------EECPPSNNNYAGVVAAAVLTPVAIIGIATGSVIVSIFAYWK----WKNREGYTK-----------------------------------------------F
Saccoglossus_5          ----------MFWSA----------------------------------------------SILRYAVVLVAFVYV-------------------------------------------------------------------------------------------------------------------------------------------------------------------------------------------------------VGD--------------------------T-----------------------------------------DFTNDWAVH-----VPG---------------------------------------------GEVEARMVAEEHGYVFHGQ------------IG-----------------SL---ENYF-----LFK-H--------------------------------------SDV-----------------------------------------------------------------------P----SR-------------SKRSS-------------------------HQHT-----------------------------------------------------------KRLIDDNRIHWVE---------------------------------------------------------------------------------------------------------------------------------------------------------------------------------------------QQFGRDRVKRDFIIRDE-------------------------------------------------------------------------------------------------------GNSDNLYNDPMWSGQ-WYLHDKRQ----------STDSPKLDLHVLPVWKKGITGEGIVVTVLDD-------------GFETDHPDLTKNY----------------------------DKDACYDFN-------SNDANPYPRYN--NPNNE-ENKHGTRCIGEIAMEENNNICGVGVAHGAKIGG-------------------------------------------------------------------------------------------------------------------------------------------------------------------------------------------------------------------------SPDLTWRDVQHIIVWTSEPAPLEVPEANEP----TFKTNKIGLKV--DEVFGFGLLNTDAMIKLG----------------------------------------------------------------------------------------------------------------------------------------------------------------------------------------------------------------------------------------------------------------------------------------------------------------------------------------------------------------------------------------------------------------------------------------------------------------------------------------------------------------------------------------------------------------------------------------------------------------------------------------------------------------------------------------------------------------------------------------------------------------------------------------------------------------------------------------------------------------------------------------------------------------------------------------------------------------------------------------------------------------------------------------
Thrichoplax_2           ----------MLLLR--------------------------------------------------QIVVLVLLSSW---------------------------------------------------------------------------------------------------------------------------------------------------------------------------------------------------PIASLSK--------------------------E-----------------------------------------SNVQWWAVQ-----LKEDSNRIK---------------------------------ATSVEYLDKVAIDIASQYSLKLYGR------------IG-----------------EL---ANYY-----LYY----------------------------------------SSV-----------------------------------------------------------------------D----SH-------------AGHSV-------------------------LQLN-----------------------------------------------------------QKLQNHPFIQWHQ---------------------------------------------------------------------------------------------------------------------------------------------------------------------------------------------LQENLVRHKRQVE-------------------------------------------------------------------------------------------------------------SPINFPDPFYPDQ-WHLHNLRD--------------PNHDINVTNVWNHNITGKDVVVAIIDD-------------GVQWKNEDLVDNYVCSVALHFLRSSYNCSLARTTCSQNYEAEPKGSWDVI-------DNDDDPVPAF----AYPQ-TNYHGTRCAG-VASAVTNQYCGVGVAYGSKFSA----------IRLLDTT---TTDAKESAAFSTKSQTNDIYSCSWGPLDDGKTVDGPRELTKKAILAGVTNG-RKKLGNIFVVAAGNGGT---LDDCNYDGFANSVYTLTIGAVTENLSPTPYSEPCSAMHAVAFGGSSG------------------------SA----SITTTDWKSDRNSGCTRSFTGTSAAAPMAAGIVA---------LMLSTNFCLTWRDVQYIIALSSVKI-----RANDN----RWMTNTAGFHH--HPLFGFGLISAWNAVKLA--ATWENL-PPSQQWQSDNYI-----------------GD---S-G-HVLIN----NTHTSSVNVN----------FTG-LVYTLEHVVVSVSEKYVNGKIVSPNYNNQVHLE------------------------------------HSF-RGNIEIYIRCPSGIEAKLASSRTTDN-SREGFNNWEFSTVRCWGESPYGLWELRIV-------DTG-----SRK-----------------------------------------------DGV-----------LKSWF--------------LRLFGSTMLTSDVARK-------IRIA------------------------QEVSTSDSL--------------------------------------------------------------------------------------------------------------------------------------------------------------------------------------------------------------------------------------QFNSECP-------------------------------------------------------------------------------------------------------------------------------------------------LNPRNVTDGAETSI-----------------------------------------YQGNPLNLM---------CIVV----------------------------------------------------------------------------------SYLLSRFVADSYY-------------------------------------------------------------------------------
Branchiostoma_6         ----------------------------------------------------------------------------------------------------------------------------------------------------------------------------------------------------------------------------------------------------------------------------------------------------------------------------------------------------------LYSNEWAVQ-----VDG---------------------------------------------GQEEAVRLADKHGFTYGGK------------IF----------------------GDYH-----LLR-H--------------------------------------SHV-----------------------------------------------------------------------S----RR-------------STSAS-------------------------HEKH-----------------------------------------------------------YGLLKENSVRWVE---------------------------------------------------------------------------------------------------------------------------------------------------------------------------------------------QQVWKERRVT--------------------------------------------------------------------------------------------------------------LNDVVCLNDPDWPKQEWYMNHC----------------TGLDMHVTGAWVRGYTGEGVNMAVVDD-------------GLQTDHPDL--NY----------------------------EAALSTDVV-------DGDRDPSHPA----D----STGHGTKVAGVATAVANNSLCGVGVAPAAKVGG----------KRRLRTYL-EVNDAQDATAYSFGQDAVDVYISSWGPNDFAE-VDGPGPLLKQALRNGATTG-RGGRGNVYIFSSGNGGGGQYPDSCAFDGFVNNPYSLAFGSVSGTGRRAAHSEACSALIASVFAEDRN-----N----------------AEGH----EMVTTKIT----SECTGDFYQSSAGAPLAGGILA---------LAINANAALTWRDLKHLIVQTSQPDS-RLTSMDTT----DWITNAAGHRV--SSYFGFGLLDASKLVDAA--RTWTTV-PSLQTCEMEHTL------------------A---APGLTLTVD-----YSPSSCSGV--------------NIRYLEAAVMTLD------------------YH------------------------------------YQR-RGHLEGSLTSPMGTTSLVLRHRDVDILVSPPVENQDFMSVQFWGENPVGTWTFELK-------N---------------------------------------------------------------------------------------------------------------------------------------------------------------------------------------------------------------------------------------------------------------------------------------------------------------------------------------------------------------------------------------------------------------------------------------------------------------------------------------------------------------------------------------------------------------------------------------------------------------------------------------------------------------------------------------------------------------------------------------------------------------------------------------------------------------
Amphimedon_7            ----------MKQEE----------------------------------------------QLLICFSLLITLSY-------------------------------------------------------------------------------------------------------------------------------------------------------------------------------------------------------------------------------------G-----------------------------------------GYVPQWVVS-----IRS----------------------------------------------EYDANVVATENGLINKGK-------------------------------------------------------------------------------------------------------------------------------------------------------------------------------------------------------------------------------------------------------------------------------------------VDYVE---------------------------------------------------------------------------------------------------------------------------------------------------------------------------------------------QEKTLQHVLKDF----------------------------------------------------------------------------------------------------------------SFPDDPYWEYQ-WPLYDKPD--------------PGSDINVVPAWIEGVSGENTYALIIDN-------------GIQLNHPDLQDNI----------------------------DTSLCYSTI-------TGSNDILPTRRL--SDPEYPYGHGTECAGVIAMIHDNDICGAGVAYHATIGG----------FQMDFDR---KTPSDEANAFNFKSQIIQVSSNSWGPLDNGYTVEKPGYVSNEALIEGVTSG-RNGLGTIYVFSAGNGGN--KADSCAADGYASSIYTIAIGSLNQDGNSPTYEEACSAKMAVAYSNSRP------------------------GN----QVVSTWPE----SECVRNFTGTSAATPLVSGVIL---------LALEVNPKLSWRDIQYLIAYTSNSN-------IDG----SFQDNGGGLRYDDSNYNGFGVINAISLVTRA--RYWTPV-GPVIRNEYTVVN-------R-PITVN----G---S-N-EFEKS-----------------------ITVE-QIGYLEHVVLQTT------------------FNIILDSTSTRCLDASDYDESMVCTEE-----NSSACRGAC-RGAVSITLCSPSGFCSTLLPERCNDFISCEGYTDWPFMSVAFWGAKSTGTWVVTMA-------YND-----EIP---------------------G-------------------------GAQ-----------LTSMV--------------LMLYTVQNRPEDVVDQ-------CNEA------------------------CDTLTGCSYG---------------------------------------------------------------------------------------------------------------------------------------------------------------------------------------------------NGTRYCDTCGAG--YYRNVTSQ------------ECVRSCSTGACVI------------------------------------------------------------EDTCVFYNGTCP-------------------------------------------------------------------ATGSPTRDDLSERDITFI--------------------------------------------------------IVGGGTSAFLFVLAALFAV-----CCCCSRRNRHSMSMNKDM---------------------------------INLERNDSIQVPLVKN--------------------------------------------------------------------------------------
Amphimedon_6            ----------MR-------------------------------------------------QLLLLFSILFQLVA-------------------------------------------------------------------------------------------------------------------------------------------------------------------------------------------------------------------------------------A-----------------------------------------RHTRYWLLR-----LTS----------------------------------------------NDRADQIAKECGLVNRGL------------VG-----------------RF---HNVF-----QYEFK----------------------------------------------------------------------------------------------------------------D----GK-------------DNKPY-------------------------NNIT-----------------------------------------------------------ESLSQYPEVNYVI---------------------------------------------------------------------------------------------------------------------------------------------------------------------------------------------QEETQKHSPRTLF---------------------------------------------------------------------------------------------------------------SLPNDPQWKYQ-WPWYNTGQ----------SGATKGNDINVVPIWIEGITGHNSTALVIDN-------------GIQLDHPDLHSNI----------------------------NVSLCYSTL-------THSTDINPQ-----SSLK-EDNHGTSCAGEIAMIHDNGICGAGVAYGATIAG----------YQVDFSE---LLPSEEVDAFHHFNDEIQVYSNSWGPEDNGFTVQGPQTLAQEALQFGVESG-RNGLGSIYVFSSGNGGQ--YDDSCAADGYASNRYTIGVGSADQAGRQAFYDEDCSGKMAVTYSYNSA----------------------VTSD----QVVTTYPN----SGCVKSFTGTSASAPLMTGVIL---------LALEVNPNLSWRDVQYLIAYTSKSS-----PLVDG----NFVTNGAGLRV--SSKFGFGAIDAEALVTRA--RYWSPV-TKEINYTAVNPNINR---LQ-AFQVT----K---S-N-SFKYT-----YNM----------------PSG-NIKYLEHVILTAT------------------FSI---TTSGEC-----YDFQSSVNDH-----SVIDHSGPR-RGDASIRLCSPSGTCSTLLPKRSKDYINCYGYDDWPFISVHFWGEDPSGDWTITMS-------FSS-----DSG-----------------------------------------------SAV-----------ITSMS--------------LTFYGINEKPEDIVSS-------CDSA------------------------CASSTGCSFG---------------------------------------------------------------------------------------------------------------------------------------------------------------------------------------------------NGSKYCDSCGDG--YYRNSSTL------------ECVRSCESGACVV------------------------------------------------------------ANTCVFYDGKCPD-------------------------------------------------------------------------SGLSETDIIII------------------------------------------------------------SVACFLFVVCVILCIVCVCCCCCCSSSSKRYRRLSFRQ----------------------------------GTSDDGNLYVPYVEPAIV-----------------------------------------------------------------------------------
Thelohanellus_1         ------------------------------------------------------------------------------------------------------------------------------------------------------------------------------------------------------------------------------------------------------------------------------------------------------------------------------------------------------------------------------------------------------------------------------------------------------------------------------------------------------------------------------------------------------------------------------------------------------------------------------------------------------------------------------------------------------------------------------------------------------------------------------------------------------------------------------------------------------------------------------------------------------------------------------------------------------------------------------------------------------------------------------------------------------------------------------------------------------------------------------------------------------------------------------------------------------------------------------------------------------------------------------------------------------------------------------------------------------------------------------------------------------------------------------------------------------------------------------------------------------------------------------------------------MVELTASTSYKRL-SPARICITSTFK-------S-NIVCD----G---K-C-VIHST-----IFTSGCLG-----------LTS-ALDTAEVVIVTLS------------------VK------------------------------------STV-RGSLNIVLTSPTGTRVPLLEPRPQDT-SNEALTDWDIKLLTTYNEKPYGYWKLGID-------VPD-----G------------------------------------------------VTTT-----------LVSWR--------------VTIHGRVQYTDSSSQY-------NITK------------------------------------------------------------------------------------------------------------------------------------------------------------------------------------------------------------------------------------------TAVCKE----GYDTQNP------------EIQKLCTGEQFYD-------------------------------------------------------------------------------------------------------------------------------------------GTSTEAVDPFSSEH-----------------------------------------------------------------------------------------------------------------------------------------------NDVEVIKP-PRTWLARYGWT----IIPISSFWP----WVIGQ------------------------------------------------VS--
Thelohanellus_2         ----------MPMFESL---------RKPS-------------FRSA------------YSQFYYLMMLLLFISFF----------------------------------------------------------------------------------------------------------------------------------------------------------------------------------------------------------------------------------------------------------------------------TISLSGRIIFKL----------------------------------------------------RNDIDRLLLSRYSCDSITL------------IPGL---------EVTRPGSS---PKSY-----YAC-E--------------------------------------RNS-------------------------------------------------------------------------------------------LSLSD-------------------------KHIV-----------------------------------------------------------ELAKNDPRFLKVF---------------------------------------------------------------------------------------------------------------------------------------------------------------------------------------------IDGQNQISPS------------------------------------------------------------------------------------------------------------------LLFNDPEYKQQTFFFGQQED----------KSGETVYYHNFPLLWDQNINGKGISIIVVDD-------------GLDTTHSELKDSY----------------------------DPNLSHNYV-------EDNTNPHTV----------TDDHGTQCTGLIASKPNNGKCGVGAAFGARIGA----------VRIFGGNTSSLFGTTIAQAVTYKYERTHIYSLSWVPRDDGKTVERRLPIAAENLKHAARYG-RDGKGSIHVWATGNGGS--YSDHCGYNWYLQLPGSFAVSATTWTGKIQSYGEKCTATLVSCISGSVD----------------------DEER----TLFTTLPN----DECRKTFSGTSACPPIVSSAIA---------GLLQVKGDLTVRDVRDIIIRSSLQI--------DE----DAIINTAGLSF--SLYFGFGLVQPDKMVELATSPSYKRL-SPPRICMTPTFS-------P-NIGCD----G---R-C-AIHSS-----IFTSGCVG-----------GAS-TLDTVEMVIVTLS------------------IQ------------------------------------STI-RGSLYVVLTSPTGTNVRLLEPRPRDT-SSEALTDWDIKLLTTYDERSYGHWKIKIN-------VPT-----G------------------------------------------------VTTT-----------LVSWR--------------MALHGRLQSTDPSNQH-------NFIK------------------------------------------------------------------------------------------------------------------------------------------------------------------------------------------------------------------------------------------RVVCKE----DYDKKNL------------EILNLCTGSSSDA-------------------------------------------------------------------------------------------------------------------------------------------DTETEDVDPFASER-----------------------------------------------------------------------------------------------------------------------------------------------TDVEIIKKRPKTFCERYGLT----LLPVTSWLP----WLLHR------------------------------------------------LSIC
Thelohanellus_3         ------------------------------------------------------------------MNLLLFIPSF----------------------------------------------------------------------------------------------------------------------------------------------------------------------------------------------------------------------------------------------------------------------------TFSFSGRVIFKF----------------------------------------------------RDDNDHHLISRYSCDSINR------------INGF---------EDPQPDST---LRSF-----YAC-E--------------------------------------RKT-------------------------------------------------------------------------------------------SSISD-------------------------KHIV-----------------------------------------------------------ALAKNDPRILKVF---------------------------------------------------------------------------------------------------------------------------------------------------------------------------------------------VDAQTEISPA------------------------------------------------------------------------------------------------------------------QAFNDPEYKQQTLYFGQQDT----------ELGETVYFYNFPILWNKGINGKEISIKVVDD-------------GIDTNHQELKDSY----------------------------APHLSYNFV-------ENNNNPHTV----------TDCHGTQCVGLIVSKPNNGRCGVGAAFGARIGV----------LRLYGGNSRAVYDTLLAHAVTYNYQQTHIYSLSWVPRDDGKTIDMPTPATKAAMNHVAKHG-RDGKDTIYIWATGNGGA--FSDHCGYNWYIQRPGSFAVCATTRTGKKQPYGEKCSATLASCISGYKG----------------------DEKS----NLFTTLPN----EKCSKSFSGTSACSPIVSSAVA---------HL------------------------------------------------------------------------------------------------------------------------------------------------------------------------------------------------------------------------------------------------------------------------------------------------------------------------------------------------------------------------------------------------------------------------------------------------------------------------------------------------------------------------------------------------------------------------------------------------------------------------------------------------------------------------------------------------------------------------------------------------------------------------------------------------------------------------------------------------------------------------------------------------------------------------------------------------------------------------------------------------------------------------------------------------------------------------------------------------------------
Thelohanellus_5         ------------------------------------------------------------------MHILIFIPFL----------------------------------------------------------------------------------------------------------------------------------------------------------------------------------------------------------------------------------------------------------------------------PLILSGRLVFQF----------------------------------------------------GIDSNRNLLSKYSCVSITR------------IDGF---------EDPEAGSM---SSAY-----YVC-E--------------------------------------RNS-------------------------------------------------------------------------------------------TRISD-------------------------KHIF-----------------------------------------------------------ALSKGDYKIHKVF---------------------------------------------------------------------------------------------------------------------------------------------------------------------------------------------VDTEIHISAS------------------------------------------------------------------------------------------------------------------MLVDDPDFKRQSLYWSQQEN----------EAEEPGLFHNFPKLWDKNITGKGIVIVVVDD-------------GVDINHVELKRNY----------------------------IPRVSYNFV-------EKNNDPHNV----------TDSHGTRCIGLISSQAKNTKCGIGAAYQAQFGA----------IRLFSKKRKGIYDSEMAQAVAYKSQRVHVYSMSWSTVDDGKRVAKPLEITAGALKRATAHG-RQGKGSIFVWATGNGGH--HSDHCGYNGFIQTLEVLGVSSTTRRGEKTWYGEKCSAILASCISGFDG----------------------SEKN----KIFSTLPN----DKCGKSISGTSVCPPIFSAAIA---------LLLQVKHDLTWRDIQDLIIRSSLQI--------DG----EATGNSAGLRF--SFNFGFGILQPDKLVELATSPSYRRL-SPQKTCRTPTFQ-------P-NLECD----G---R-C-VIHST-----IFTSGCLG-----------QVS-VLDIIEVVIITLS------------------ID------------------------------------SSL-RGSLKVTLTSPTGTSVPLLEPRRLDT-SKEALKEWDIKVLSTYDERVSGEWKMDID-------VPA-----G------------------------------------------------VKTK-----------LISWG--------------MTLHGRYETKNSNNKK-------KS-------------------------------------------------------------------------------------------------------------------------------------------------------------------------------------------------------------------------------------------QTVTCEE----SNDAQNT------------ETQKLCRKSHSHA-------------------------------------------------------------------------------------------------------------------------------------------NIGGRDVDGAAYER-----------------------------------------------------------------------------------------------------------------------------------------------TVVEIIKEKPKTICQNYGLI----FLPFAGWLP----WLLGR------------------------------------------------FGAC
Thelohanellus_4         ----------MILC-------------------------------------------------------------------------------------------------------------------------------------------------------------------------------------------------------------------------------------------------------------------------------------------------------------------------------------------------------------------------------------------------------------------------TVNR-------------------------------------------------R-----------------------------------------------------------------------------------------------------------------------------------------------------------------------------------------------------------------------------------------------------------------------------------------------------------------------------------------------------------------------------------------------------------------------------------------------------------------------------------------------------------------------------------------------------------------------FTLVDE-------------------------------TKTFPLLWDRRINGMGVVISVFDG-------------GIDTTQPELKDSY----------------------------DPMLIYNFV-------EKITDQHTG----------THHHGTKCAGLIVGKANNERCGVGAAYGARIGA----------VRLYGGS---TFTAQYPKNMN-----TFIFIAIAG------TVGRPLTQTAENVERLGRYG-RNGKGTVFLWTTGNEGP---NDHCGYNWYVQRKEVFALSAVTKTGGKQAYGERCTGALASCIGGNSG----------------------TPTS----KLFTTLPN----AQCSKSFTGTSACPPIVSAAIA---------CLLQV--------------------------------------------------------------------IWKSD-------------------------------S-------------------------------------------------------------------------------------------------------------------------------------------------------------ETSYGYYYSVIS----------------TN-----------------------------------------------------------------------------------------------------------------------------------------------------------------------------------------------------------------------------------------------------------------------------------------------------------------------------------------------------------------------------------------------------------------------------------------------------------------------------------------------------------------------------------------------------------------------------------------------------------------------------------------------------------------------------------------------------------------------------------------------------------------------------------------------------
Thelohanellus_7         -------------------------------------------------------------------------------------------------------------------------------------------------------------------------------------------------------------------------------------------------------------------------------------------------------------------------------------------------------------------------------------------------------------------------------MLRIYGCVTVNR------------IGGK---------PDLVDGSW---KESY-----YVC-Q--------------------------------------RNY-------------------------------------------------------------------------------------------SPISD-------------------------KHVL-----------------------------------------------------------ALSKSDSRIREVF---------------------------------------------------------------------------------------------------------------------------------------------------------------------------------------------FDAKSIRSKR------------------------------------------------------------------------------------------------------------------LTFNDPGYAEQSLYSGQQGD----------GEDTTIYSHNLYNLWKRGITGKGIVVAVVDD-------------GVDRYHEDLKGNY----------------------------DPKASYNFV-------TDTYDPNTL----------NDSHGTKCIGLISSVANNRICGVGAAYEAKFGA----------LRVFSSEHLEIYDSHEAQAFQFKPDYIDVYSMSWGPLDDGKSIEKPNALASAALEYAAVHG-RKGKGSLFIWSTGNGGR--NFDSCGYDGYLQRHEVLVVSSASTKGSVPLYAERCTAVIACSLSNYGN----------------------YPEP----LIYTTFPP----NKCSRSHAGTSVSAPIVSAIIA---------LLLQTKNDLSRRDIQDLIVRTSLQI--------DK----HFIVNAAGHKH--SLNFGFGLIQADKLIDAANSSDFKTL-PPLKICKSPILN-------D-GQQVI----S---G-G-WLNSS-----IYTSGCLR-----------GPS-TLDTIEVVIVTLT------------------IE------------------------------------SSL-RSGSTIFLTSPSGTTAPILEPRYMDT-SGEMLNSWDIKIMTFYDEKAYGEWKLRIL-------VPR-----------------------------------------------------HLKTK-----------LVSWG--------------IRVYGILRSPDSVHHQ-------DAIK------------------------------------------------------------------------------------------------------------------------------------------------------------------------------------------------------------------------------------------KIMCNK----KMLVTDE------------YIINWCAGKPLNER------------------------------------------------------------------------------------------------------------------------------------------ESDQKDLDRLALIDSKYL-------RD--------------------------------------------------------------------------------------------------------------------------LHRLKTKKRVSWLVVVLPVVVLCFVSLV--------LIYIR----FFRSRTI-SFRLIDYQY----------------------------------------
Thelohanellus_6         ----------MTEASYLG--SGPGLVRHHH-------------LKRR------------RPHYLHLMLICLFLSCI--------------------------------------------------------------------------------------------------------------------------------------------------------------------------------------------------------------------------P-------------------------------------------------LLSFSCRLVFRL----------------------------------------------------ADDSDRSVLVKYGCVTITR------------IMNN---------AGSAEESP---GKIY-----HVC-Q--------------------------------------RNS-------------------------------------------------------------------------------------------SHISS-------------------------KHIV-----------------------------------------------------------ALSKTDYRIREVF---------------------------------------------------------------------------------------------------------------------------------------------------------------------------------------------FDAKSVRSTR------------------------------------------------------------------------------------------------------------------LTFNDPEYVHQSIYSGGPDD----------GEGETGYSHNLYKLWERGIIGSGVVVAVVDD-------------GVDRYHDDLKDNY----------------------------DPVASYNFV-------RDTDDPNTV----------TEVHGTKCIGLISSVANNGICGVGAAFGAKFGA----------IRILSSEVAEIFDSIEAQAFRFQPNYISIYSMSWGPVDDGKKVARPHALASAALEEGARHG-RNGRGSIYVWSSGNGGR--NFDFCGLDGYLQRYEVFVVGSTTREGEMPSYAERCTAVIACSLSNSDG----------------------LPES----KIFTTLPP----SQCAKNHTGTSVSAPIVSAILA---------LLLQVRDDLDRRDIQDLLIRTSLQI--------DK----YPIVNSAGLKY--SLNFGYGLVQADKLVEAATSNDFKPL-PQLRICRTPIFE-------D-GQHIH----N---G-G-QIHSS-----IYSSGCLR-----------QPS-VLDTVEVVILTLT------------------LE------------------------------------STS-RGGSTVSLISPDGTEVPILEPRLLDT-SDEGLDAWDIKVMTYYGEKAYGLWRLKID-------VSK-----------------------------------------------------GVNAK-----------LVRWG--------------LRVYGSQYSNDATHHY-------EAVK------------------------------------------------------------------------------------------------------------------------------------------------------------------------------------------------------------------------------------------EIMCDD----KVYERDP------------DIRSWCAGTYKKEV------------------------------------------------------------------------------------------------------------------------------------------RSSDPSVDNLSFKDSKFV-------FG--------------------------------------------------------------------------------------------------------------------------QNLMPLNVNYVGIALVSIFGIFSVIIII--------YAYFR----FGISRPFTSYRLIKN------------------------------------------
Sphaeromyxa_1           ---------------------------------------------------------------------------------------------------------------------------------------------------------------------------------------------------------------------------------------------------------------------------------------------------------------------------------------------------------------------------------------------------------------------------------------------------------------------------M-----------------------------------------------------------------------------------------------------------------------------------------------------NRRDK-------------------------IPHI-----------------------------------------------------------STILGERNVEWIR---------------------------------------------------------------------------------------------------------------------------------------------------------------------------------------------KERWYIRDYREFSDGIN------------------------------------------------------------------------------------------------------EHENGIIINDPLFYNQ-WYLLNQER----------SDINGNIDLNIAGAWSRGFDGSGVVVAVLDD-------------------------------------------------------------------------------------------------------------------------G----------IRMLNMK---TTDSIEASALCYENDYIDIYSCNWGPRDDGVRFGRPGPLASKALRIGASKG-RHSLGSIYVWSSGNGGL--YDDDCNADGYVTSIFTIAVGGISANGSSTVYSERCSSILVVAPSGSGG------------------------------------------TVTSESRIGSSSSSSMAAGVIA---------LALQA------KDVQHILIETSVIT-----NPTDH----GWKRNGAGRWF--NHFYGYGRIDALAVVDRA--YTWENV-ETQKKCKSQVLA-------D-SWYIL------------------------LRDCYGN-----NEESIEVN-NIKRVEHIQVIIS------------------LA------------------------------------HAC-RGRVRLELISPMGTRS-----------------EWVLKSVHYWGEDPQGIWTLILS-------DNM-----LSNPC-KKQK---K----------Q-------------------------KGRIYYHKRPVKEHFKKLK-------------KLIKSSTFGNKQQINKN-------EIKNMLINLLKNSSVLQSEPGLNNISLPYMYTKNRSIT-ATTSTTSPSKKSERVEFE-------NSSSEIQNTL-------FNKTLINEIIGEQIKSVLK--------NFSGSFL---------------D--------DKTKESDETRPFS-----------------------------------------------------------------------------------IPADINIDE----YTDGSDE-------------------------------------S-NDDSMVDINSGI--LLLNAKEQGENSNSNRFKRSL--------------------------------------------------------------SRRNKLER------------------VTKKFKPNKSSVTIQS-------------------RKF--------------------------------------------------------------------KRRAYMGQKNKL----------------------------------------SKVAGVLKSWTLVLYG------------------------------T------------------------------------------------
Strongylocentrotus_6    ----------M-----------------------------------------------------------------------------------------------------------------------------------------------------------------------------------------------------------------------------------------------------------------------------------------------------------------------------------------------------AVT-----LSG--------------------------------------------------------------------------------------------------------------------------------------------------------------------------------------------------------------------------------------------------------------------------------------------------------------------------------------------------------------------------------------------------------------------------------------------------------------------------------------------------------------------------------------------------------------------------------------------------------------------------------------------------------------------------------------------------------------------------------------------------------------------------------------------------------------------------------------------------------------------------------------------------------------------------------------GPSSIAD------IKSG-----------------------------------------------------------------------------------------DFKWN----LVTTTDLN----GNCTDAFVGTSSAAPLASGLFA---------VVLQANPQLTWRDLQYLITEGSKIP-----QPYNH----GWSINGAGLHV--HHDFGFGVLDAGKMVELA--LTWDLV-GPQQTCEVDPIF-------P-DRTLR----Q---G-W-AQNVT-----LSV----------------NCP-NVHSMEHVKAHIS------------------LQ------------------------------------AYR-RGDVSLILYSPFGTPSRLIDTRIHDS-KREGLTDWPFMTVHNWGEDPNGKWILQFS-------YNT-----TPDDADEPEDEVLEL---VPRVEVQ-------------------------QAT-----------LAMVG--------------LTIYGVSEPRQHVDVN-------EAGG---------------------------DEAEVNDEEVGEEDEDKNAAV--------------NPHDAG-------------------KSDQNTIRK------------------IYNQEQLESEEINLDLHDIANGVPLPPNRAHNINKITGGIGTEYFDGSLLSKQGLIKLAMFARRLDEGDPILRYLNSLDDKSLMMLGRDFDLDNVMENM------------MIEG-REEEEVGMKE----EVKAQEM------------DVVGEARGFNLEIEET----EAKREG-LDDVAFEGRS----------DDMTNTAILRLLRSL-----------------------------------------------------------DVSTLRLMVKYVEEMVTDE------KNARSDSLEREEALRYQDRDVE--------------------K-----------SQDEPLQYQKKTEDAL--------------------------------------LRDTEVYNTIEKKM------------------------------------EEEEETEEKKVEEAIQFQKKMDDDLLG------SSLSK----YLKRNKENSLSLRKKDSFVGESKTGEDDRLYELLRDLQALLEDE-------------
Thelohanellus_8         -----------------------------------------------------------------------------------------------------------------------------------------------------------------------------------------------------------------------------------------------------------------------------------------------------------------------------------------------------------------------------------------------------------------------------------------------------------------------------------------------------------------------------------------------------------------------------------------------------------------------------------------------------------------------------------------------------------------------------------------------------------------------------------------------------------------------------------------------------------------------------------------------------------------------------------------------------------------------------------------------------------------------------------------------------------------------------------------------------------------------------------------------------------------------------------------------------------------------------------------------------------------------------------------------MDIF-------------------------------------------------------------------------------------------------------------------------------------------------------------------------------------------------------------------------------------FKVIEC---------------------------------------------------------------------------------------NVNYVEHLQITFS------------------AD------------------------------------LER-RGDLAIDIISPQGTISPLLDTRNEDD-SNQGFENWTMTSVHFWGENPRGIWLVRFK-------DAN-----KYR---------KK----------H-------------------------IQV-----------IIDCV--------------LMVHGTLEISFYQSLF-------LEFK--------------------------------------------------------------------------------------------------------------------------------------------------------------------------------------------------------------------------------------------------------------------------------------------------------------------------------------------------------------------------------------------------------------------------N-NNTVIHRDKVDKYTNRR-----------------------------------STIPTTYQLNKR------------------------------------------------------------------------------------------------------------------------LNELLQYMK----YINLQNYIN------------------------------------------------
Saccoglossus_8          -------------------------------------------------------------------------------------------------------------------------------------------------------------------------------------------------------------------------------------------------------------------------------------------------------------------------------------------------------------------------------------------------------------------------------------------------------------------------------------------------------------------------------------------------------------------------------------------------------------------------------------------------------------------------------------------------------------------------------------------------------------------------------------------------------------------------------------------------------------------------------------------------------------------------------------------------------------------------------------------------------------------------------------------------------------------------------------------------------------------------------------------------------------------------------------------------------------------------------------------------------------------------------------------------------------------------------------------------------------------------------------------------------------------------------------------------------MDTSSS------------------------------------------------------------------------------------------------------------------------------------------------------------------------SVNYLEHAQFTVT------------------IT------------------------------------HPN-RGSLAIDMTSPQGTEAMLLSARNQDR-SKDGFKDWTFMSVHTWGENPIGLWSIYIR-------DVQ-----TSL-------GRAD----------N-------------------------SGI-----------LVEWK--------------LTVRGTTEKPNHQP----------------------------------------DGGRVYGADYNSVKDDRGASVEESE---------PEPELTG-------------------NLN-NGIMG------------------IYNTAQQSDSYID---------------------------------------------------------------------------DFSHDN-----------------------------------------------------------------------------------DDDSLE-------------------------------------------------------------------------------------------------------------------NE-VYQTDDPDNL----------------------------------------NIFETYQ---------------------------------------------------------------------------------------------------LLQNLKVEAAMKEFEK-------------AEMLQ----YLLKKGRDS------------------------------------------------
;
end;

BEGIN MrBayes;


exclude
[Positions with over 0.5 missing data]
1 2 3 4 5 6 7 8 9 10 15 16 17 18 19 20 21 22 23 24 25 26 27 28 29 30 31 32 33 34 35 36 37 38 39 40 41 42 43 44 45 46 47 48 49 50 51 52 53 54 55 56 57 58 59 60 61 62 63 64 65 74 75 76 77 78 79 80 81 82 83 84 85 86 87 88 89 90 91 92 93 94 95 96 97 98 99 100 101 102 103 104 105 106 107 108 109 110 111 112 113 114 115 116 117 118 119 120 121 122 123 124 125 126 127 128 129 130 131 132 133 134 135 136 137 138 139 140 141 142 143 144 145 146 147 148 149 150 151 152 153 154 155 156 157 158 159 160 161 162 163 164 165 166 167 168 169 170 171 172 173 174 175 176 177 178 179 180 181 182 183 184 185 186 187 188 189 190 191 192 193 194 195 196 197 198 199 200 201 202 203 204 205 206 207 208 209 210 211 212 213 214 215 216 217 218 219 220 221 222 223 224 225 226 227 228 229 230 231 232 233 234 235 236 237 238 239 240 241 242 243 244 245 246 247 248 249 250 251 252 253 254 255 256 257 258 259 260 261 262 263 264 265 266 267 268 269 270 271 272 273 274 279 280 281 282 283 284 285 286 287 288 289 290 291 292 293 294 295 296 297 298 299 300 301 302 303 304 306 307 308 309 310 311 312 313 314 315 316 317 318 319 320 321 322 323 324 325 326 327 328 329 330 331 332 333 334 335 336 337 338 339 340 341 342 343 344 345 346 356 357 358 359 360 364 365 366 367 368 369 370 371 372 373 374 375 376 377 378 379 380 381 382 383 384 385 386 387 388 389 390 391 392 393 394 395 396 397 398 399 400 401 402 403 404 405 406 407 408 428 429 430 431 432 433 434 435 436 437 438 439 442 443 444 445 446 447 448 449 450 451 452 453 454 455 456 457 458 461 462 463 468 469 470 471 472 476 478 479 480 481 482 483 484 485 486 487 488 489 490 491 492 493 494 495 496 497 498 499 500 501 502 503 504 505 506 507 508 509 510 511 512 513 514 515 519 520 521 522 523 524 525 526 527 528 529 530 531 532 533 534 535 536 537 538 539 540 541 542 543 544 545 546 547 548 549 550 551 552 553 554 555 556 557 558 559 560 561 562 563 564 565 566 567 568 569 570 571 572 573 574 575 576 577 578 579 580 581 582 583 584 585 586 587 588 589 591 592 593 594 597 598 599 600 601 602 603 604 605 606 607 608 609 615 616 617 618 619 620 621 622 623 624 625 626 627 628 629 630 631 632 633 634 635 636 637 638 639 644 645 646 647 648 649 650 651 652 653 654 655 656 657 658 659 660 661 662 663 664 665 666 667 668 669 670 671 672 673 674 675 676 677 678 679 680 681 682 683 684 685 686 687 688 689 690 691 692 693 694 695 696 697 698 699 700 701 702 716 717 718 719 720 721 722 723 724 725 726 727 728 729 730 731 732 733 734 735 736 737 738 739 740 741 742 743 744 745 746 747 748 749 750 751 752 753 754 755 756 757 758 759 760 761 762 763 764 765 766 767 768 769 770 771 772 773 774 775 776 777 778 779 780 781 782 783 784 785 786 787 788 789 790 791 792 793 794 795 796 797 798 799 800 801 802 803 804 805 806 807 808 809 810 811 812 813 814 815 816 817 818 819 820 821 822 823 824 825 826 827 828 829 830 831 832 833 834 835 836 837 838 839 840 841 842 843 844 845 846 847 848 849 850 851 852 853 854 855 856 857 858 859 860 861 862 863 864 865 866 867 868 869 870 871 872 873 874 875 876 877 878 879 880 881 882 883 884 885 886 887 888 889 890 891 892 893 894 895 896 897 898 899 900 901 902 903 904 916 917 918 919 920 921 922 923 924 925 926 927 928 929 930 931 932 933 934 935 936 937 938 939 940 941 942 943 944 945 946 947 948 949 950 951 952 953 954 955 956 957 958 959 960 961 962 963 964 965 966 967 968 969 970 971 972 973 974 975 976 977 978 979 980 981 982 983 984 985 986 987 988 989 990 991 992 993 994 995 996 997 998 999 1000 1001 1002 1003 1004 1005 1006 1007 1008 1009 1010 1011 1012 1013 1014 1015 1016 1017 1018 1019 1020 1021 1022 1023 1024 1025 1026 1027 1028 1040 1049 1050 1051 1052 1053 1054 1055 1056 1057 1058 1090 1091 1092 1093 1094 1095 1096 1097 1098 1099 1100 1101 1102 1116 1117 1118 1119 1120 1121 1122 1123 1124 1125 1126 1127 1128 1129 1130 1131 1132 1133 1134 1135 1136 1137 1138 1139 1140 1141 1142 1143 1153 1154 1155 1156 1157 1158 1159 1170 1171 1172 1173 1178 1212 1213 1214 1215 1216 1217 1218 1219 1220 1221 1229 1230 1231 1283 1301 1302 1351 1352 1353 1354 1355 1357 1358 1359 1360 1361 1362 1363 1364 1365 1366 1367 1368 1369 1370 1371 1372 1373 1374 1377 1378 1379 1380 1389 1390 1391 1392 1415 1416 1417 1418 1419 1420 1421 1422 1423 1449 1450 1451 1452 1453 1459 1460 1461 1462 1474 1475 1494 1495 1502 1515 1516 1517 1518 1519 1520 1521 1523 1529 1530 1531 1532 1534 1535 1536 1538 1540 1546 1547 1548 1549 1550 1559 1560 1561 1562 1563 1564 1565 1566 1567 1568 1569 1573 1587 1588 1589 1590 1591 1592 1593 1594 1595 1596 1597 1598 1599 1600 1601 1602 1603 1604 1607 1608 1609 1610 1611 1612 1613 1614 1615 1616 1617 1618 1619 1620 1621 1622 1623 1624 1625 1626 1627 1628 1629 1630 1631 1632 1633 1634 1635 1636 1637 1638 1639 1640 1641 1642 1646 1673 1703 1704 1705 1706 1707 1708 1709 1713 1714 1715 1716 1717 1721 1722 1723 1724 1725 1726 1727 1728 1729 1730 1731 1732 1733 1734 1735 1736 1737 1738 1739 1740 1741 1743 1744 1745 1746 1747 1748 1749 1750 1751 1752 1753 1754 1755 1756 1757 1758 1759 1760 1761 1762 1763 1764 1765 1766 1767 1771 1772 1773 1774 1775 1776 1777 1778 1779 1780 1781 1787 1788 1789 1790 1791 1792 1793 1794 1795 1796 1797 1798 1799 1800 1817 1818 1819 1820 1821 1822 1823 1828 1829 1830 1831 1832 1833 1834 1835 1836 1837 1838 1839 1840 1841 1842 1843 1844 1845 1846 1847 1848 1849 1850 1851 1852 1853 1854 1855 1856 1857 1858 1859 1860 1861 1862 1863 1864 1865 1866 1867 1868 1869 1870 1871 1872 1873 1874 1875 1876 1877 1878 1879 1880 1881 1882 1883 1884 1885 1886 1887 1888 1889 1890 1891 1892 1893 1894 1895 1896 1897 1898 1899 1900 1901 1902 1903 1904 1905 1906 1907 1908 1909 1910 1911 1912 1913 1914 1915 1916 1917 1918 1919 1920 1921 1922 1923 1924 1925 1926 1927 1928 1929 1930 1931 1932 1933 1934 1935 1936 1937 1938 1939 1940 1941 1942 1943 1944 1945 1946 1947 1948 1949 1950 1951 1952 1953 1954 1955 1956 1957 1958 1959 1960 1961 1962 1963 1964 1965 1966 1967 1968 1969 1970 1971 1972 1973 1974 1975 1976 1977 1978 1979 1980 1981 1982 1983 1984 1985 1986 1987 1988 1989 1990 1991 1992 1993 1994 1995 1996 1997 1998 1999 2000 2001 2002 2003 2004 2005 2006 2007 2008 2009 2010 2011 2012 2013 2014 2015 2016 2017 2018 2019 2020 2021 2022 2023 2024 2025 2026 2027 2028 2029 2030 2031 2032 2033 2034 2035 2036 2037 2038 2039 2040 2041 2042 2043 2044 2045 2046 2047 2048 2049 2050 2051 2052 2053 2054 2055 2056 2057 2058 2059 2060 2061 2062 2063 2064 2065 2066 2067 2068 2069 2070 2071 2072 2073 2074 2075 2076 2077 2078 2079 2080 2081 2082 2083 2084 2085 2086 2087 2088 2089 2090 2091 2092 2093 2094 2095 2096 2097 2098 2099 2100 2101 2102 2103 2104 2105 2106 2107 2108 2109 2110 2111 2112 2113 2114 2115 2116 2117 2118 2119 2120 2121 2122 2123 2124 2125 2126 2127 2128 2129 2130 2131 2132 2133 2134 2135 2136 2137 2138 2139 2140 2141 2142 2143 2144 2145 2146 2147 2148 2149 2150 2151 2152 2153 2154 2155 2156 2157 2158 2159 2160 2161 2162 2163 2164 2165 2166 2167 2168 2169 2170 2171 2172 2173 2174 2175 2176 2177 2178 2179 2180 2181 2182 2183 2184 2185 2186 2187 2188 2189 2190 2191 2192 2193 2194 2195 2196 2197 2198 2199 2200 2201 2202 2203 2204 2205 2206 2207 2208 2209 2210 2211 2212 2213 2214 2215 2216 2217 2218 2219 2220 2221 2222 2223 2224 2225 2226 2227 2228 2229 2230 2231 2232 2233 2234 2235 2236 2237 2238 2239 2240 2241 2242 2243 2244 2257 2258 2259 2260 2261 2262 2263 2264 2265 2266 2267 2268 2269 2270 2271 2272 2273 2274 2275 2276 2277 2278 2279 2280 2281 2282 2283 2284 2285 2286 2287 2288 2289 2290 2291 2292 2293 2294 2295 2296 2297 2298 2299 2300 2301 2302 2303 2304 2305 2306 2307 2308 2309 2310 2311 2312 2313 2314 2315 2316 2317 2318 2319 2320 2321 2322 2323 2324 2325 2326 2327 2328 2329 2330 2331 2332 2333 2334 2335 2336 2337 2338 2339 2340 2341 2342 2343 2344 2345 2346 2347 2348 2349 2350 2351 2352 2353 2354 2355 2356 2357 2358 2359 2360 2361 2362 2363 2364 2365 2366 2367 2368 2369 2370 2371 2372 2373 2374 2375 2376 2377 2378 2379 2380 2381 2382 2383 2384 2385 2386 2387 2388 2389 2390 2391 2392 2393 2394 2395 2396 2397 2398 2399 2400 2401 2412 2413 2414 2415 2416 2417 2418 2419 2420 2421 2422 2423 2424 2425 2426 2427 2428 2429 2430 2431 2432 2433 2434 2435 2436 2437 2438 2439 2440 2441 2442 2443 2444 2445 2446 2447 2448 2449 2450 2451 2452 2453 2454 2455 2456 2457 2458 2459 2460 2461 2462 2463 2464 2465 2466 2467 2468 2469 2470 2471 2472 2473 2474 2475 2476 2477 2478 2479 2480 2481 2482 2483 2484 2485 2486 2487 2488 2489 2490 2491 2492 2493 ;

end;
