# Supplementary material for: A genome wide survey reveals multiple nematocyst-specific genes in Myxozoa
Source: BMC Evol Biol. 2018 Sep 12;18:138. doi: 10.1186/s12862-018-1253-7 (PMC6134521; doi:10.1186/s12862-018-1253-7)
Supplement: Supplementary file 10 — NSP7 protein alignment. Protein sequence alignment, in Nexus format. (NEX 47 kb) [file 12862_2018_1253_MOESM10_ESM.nex]

#NEXUS
Begin data; [NSP7]
  Dimensions ntax=54 nchar=812;
  Format datatype=Protein gap=- missing=? matchchar=.;
  Matrix
H_vulgaris_syn_H_ma                                                        -MPDSR---------------------------------------------------------------------LLQPIIVCVICLML-GSMALLYRHN-KINNQHVHLHKRQAVKRILMGGMVTQNVHTKDEIFQRAAVATDNTECSLVGKKIL-VKGGSAVDAAIAALLCLGVINSHSTGIGGGGFMMVY----IRELKKATVIDFRETAPSKA---HENLFGGDA--NNGIRG--GLAVAVPGELRGMQLAHEKFG-KLPWKDLFEPAIKLAKEGFHITDSLQIALN--KWK-KDVFDE--P--CLRKLFVR--KGK----LLSKGDRVKNVALAKTLEKIAAHG-NADVFYKG-KLAKQFVKDVK--KKGGIITEKDLHGYTPIIRT-PLQSTL--G-NFSLLTAPPPASGPILALILNILKGYNMTEE----FEKQQPEIVYHRMIEAFKFAYARRTELADP-------DVEKS----------TMK-------------IVHNLLDESLAKKIRN-QINDSR-TYNI-SHYGGKY--FQKVTTGTTHLVVVGPNGDAVTVMSTVNGYLGAKFRSCKLGFIYNNEMDDFSTPGISNEFGLPP-SEENFIKPDK--RPMSSSVPVILL---DSH--KNVR--LVTGGSGGSIITTAVAQVIMNHL--WFGMSMRDAVQQ-PRVHSQLVPSVVYV-EPR-----MPEKVLEE-LKKRGHNVR---------VTDESHAVVQAIARVDSQWKSICKKGN-------IENTLLGKICLQNNQD--QEALFAESDFRK-GGTPAGF-----
H_vulgaris 4                                                               -MPDSR---------------------------------------------------------------------LLQPIIVCVICLML-GSMALLYRHN-KINNQHVHLHKRQAVKRILMGGMVTQNVHTKDEIFQRAAVATDNTECSLVGKKIL-VKGGSAVDAAIAALLCLGVINSHSTGIGGGGFMMVY----IRELKKATVIDFRETAPSKA---HENLFGGDA--NNGIRG--GLAVAVPGELRGMQLAHEKFG-KLPWKDLFEPAIKLAKEGFHITDSLQIALN--KWK-KDVFDE--P--CLRKLFVR--KGK----LLSKGDRVKNVALAKTLEKIAAHG-NADVFYKG-KLAKQFVKDVK--KKGGIITEKDLHGYTPIIRT-PLQSTL--G-NFSLLTAPPPASGPILALILNILKGYNMTEE----FEKQQPEIVYHRMIEAFKFAYARRTELADP-------DVEKS----------TMK-------------IVHNLLDESLAKKIRN-QINDSR-TYNI-SHYGGKY--FQKVTTGTTHLVVVGPNGDAVTVMSTVNGYLGAKFRSCKLGFIYNNEMDDFSTPGISNEFGLPP-SEENFIKPDK--RPMSSSVPVILL---DSH--KNVR--LVTGGSGGSIITTAVAQVIMNHL--WFGMSMRDAVQQ-PRVHSQLVPSVVYV-EPR-----MPEKVLEE-LKKRGHNVR---------VTDESHAVVQAIARVDSQWKSICKKGN-------IENTLLGKICLQNNQD--QEALFAESDFRK-GGTPAGF-----
Clytia                                                                     -MIK--R-------------------------------------------------------------------LLFSKATLGILLCSC-ALLGLAYFQP-DVRDSIQNL-----QKRLWMGSTVKTKLHLRDTIFKHAAVATDNKKCSKIGSQIL-KDGGSAVDSAIASMLCLGVMNPHSTGIGGGGFMLIY----MKEKEEARVIDFRESAPSKA---HENLFKGNP--ENGIRG--GLSVGIPGELRGMQYAHELYG-KLPWKKLFQPAIKLCNEGYKITESLGIALD--KWK-DDVINE--S--CLRNQYIQ--KGK----ALKAGDTVYNKALGKTLSILAEAG-NADPFYNG-ELTSTIVKEIK--AQGGIISKKDLKNYEAISRE-PLVTKL--G-EDTVVTSPPPASGPILAYILNILKGYKMDES--DY--VKDPSLIYHRFIEAFKFAYARRTELADP-------DHAEG----------IDD-------------IVLELMNTTYAESTRQ-KIDDER-THMP-SYYEVKN--SDKVTTGTTHLVVIGPHGDAVTVMSTVNGYLGAKFRSCKLGFIYNNEMDDFSTPGLANEFGLPP-SEVNFIQPNK--RPLSSSAPTLIL---DKE--FNVK--LAIGGSGGSIITTAVAQVIMNNL--WFGMSIRDAIQQ-PRIHAQWVPDNVFA-ETR-----MPNETVNA-LQKKGHNMT---------VTDGSHAVVPAITRVSKXWKRICQKAK---------------------------------------------SL---
Nematostella 13                                                            -MTSH------------------------------------------------------------------------------------------------------------------------TKKLPHKQHHFEHAAVAADNSRCSEIGRDVL-KKQGTAVDAAIATMLCVGVINLHSTGVGGGGFMLVY----NSHLKKAEMIDFRETAPLQA---NRDLFQGDA--IKGIKG--GLAVAVPGELKGMEVAWKKYG-KLPWKDLFAPSIALAKEGFPLPETVSIAIN--IWK-KYLTKD--K--GFRKIFM--PYGK----LLKTGETVRRPNLAKVLSLIANAN-SSKPFYNG-KLSHTIVSDVK--AAGGVLTLSDLRHYKVKVKE-ALKSHI--G-SMTLMTGPPPTSGPVLSMILNILSGYNFKSS--DM--KKHPVRTYHRIIEAFKFAYKYRSMLGDP-------DFEKS----------VPG-------------VVNDMLSEKVAKYYRH-MILDNK-TQTP-SYYGSRY--HVPVKTGTTHISVLSKEGDAVSVTSTVNGYFGAKFISPKLGIVYNNEMDDFSAPGITNEFGLLP-APVNFIKPNK--RPQSSAVPAIIL---DKF--GHVN--MVVGAAGGTIITTSVAQVIMNYF--WFNKNLQNAITM-PRLHDQLYPDYAFA-ETW-----MPESIVNG-LRALGHKVN---------VSDTSHGVVQGVVKIPYKYLKTDNHGK-------RKGYV--------HRM--LHQVYAESDFRK-GGLPAGF-----
Nematostella 4                                                             -MGLKRLHV----------------------------------------------------------------VIIFVVAVIIVAIALG-VGLGLGL----KKKDS----------------KSADPKPILGEGPFKSGVVSSDADECSELGAKML-IKGGSAVDSAVATLFCVGLLNLHSTGIGGGGFMLVY----QRDTKKAKFLDFREVAPGAA---NSTMYVNQT--EKAQLG--GLAVAVPGEVRGLHTAWMEYG-KLPWRDLVQPTIDMAKGGFKIIHALHDAMK--GAI-PKISAD--P--GLRALLM--ENGN----LKPENSTIKHPAFALTLEKIRDN---PNDFYEG-SLAADIAKDIQ--DGGGIVTAEDLKNYTAQTNKVPIKNTL--G-GRTMFATTGPSGGPVVTLIMNIMKGYNLGPE--ARASDSASGLTYHRIVESFKFAFARRALLGDP-------AFEN-----------ITE-------------IMSKLTSPVYAEKIRQ-NIWDNQ-THSNASYYGAET--GQTVDGGTTHLSILASNGDAVSVTSTINYRFGAAYLGRRTGILFNNEMDDFSTPGATNLYGLPP-SEVNFIKPGK--RPQSSMAPVIFT---DQE--GDVE--LVCGAAGGSMIITSTSLVSMSKL--WFGRSLSEAVKE-PRLHHQLFPDVVTYLDRSP--YELPLAIRKA-LETRNHTVS----------PRTSQNIVQAVSR----------------------------------NK--DGSLYGMSDPRK-FARAAGY-----
Nematostella 5                                                             ---------------------------------------------------------------------------------------------------------------------------------------------------------------GGSAVDSAVASLFCVGLLNLHSTGIGGGGFMLVY----QRDTKKAKFLDFREVAPGAA---NSTMYVNQT--EKAQLG--GLAVAVPGEVRGLHTAWMEYG-KLPWRDLVQPTIDMAKGGFKI--------------------------------------------------------------------------------------------------------------------------------------------------------------------------------------------------------------------------------------------------------------------------------------------------------------------------------------------------------------------------------------------------------------------------------------------------------------------------------------------------------------------------------------------------
Nematostella 8                                                             ----------------------------------------------------------------------------------------------------------------------------------------------------SEIGRDIMHKKNGSAVDGAVAALFCIGIINMHSAGIGGGGFITVY----NRSSMSAEVFDFREEAPGAS---NTTMYINSS--LSSTVGECASAVAVPGEVKGFHAAWMKYG-RLPWKQLVQPAIDLAANGFPLGAHLYYAMTRKSVK-KLIMDP--KM-GISEILVN-EKGE----LRQLGELIKLPKLANTLKRIRDD---PESFYKG-DLARDIVRDIQ--SNGGIITLDDMANYKVKVKK-PLESTL--G-KYHWYSVPPPGSGAILGLILNILQGYNFTAA--DRHGDANSTLTYHRIVEAFKFAYAYRALLGDE-------DFYD-----------LKEASTRPFLLGPNCLTLANITNPAFAESLRQ-KILDNQ-TFTNFSHYGNFF--STPDDAGTSHLSLLAPNGDAVSATTTINL-----------------------------------------------------------------------------------------------------------------------------------------------------------------------------------------------------------------------------------------------
Nematostella 3                                                             -M---------------------------------------------------------------------------GAVFWVFGWSIG------------------NYVTGPSSGGK--AKPNPIPPVDSSGGPYYRGAVAADAKNCSAIGVNIL-KRKGSAVDAAIATMLCVGVINMHSTGVGGGGFMLVY----NKTSNTTEAIDFREKAPVAA---NESMFVDKV--RDAKFG--GLAVGVPGEVRGYYKAWEKYG-RLRWRDIVQPAIDIAKNGFYIGKPVHDAAS--ELK-DEIINN--P--GLRELLFK-TDGK---TLKDRDSPITNLKYAATLKTIRDN---PHSFYNG-TLARNIIRDIQFMEPQGIMGLDDLKNYTAEIRK-GLSGRL--GPNLVMHTVPPPASGAVMHLLLDILKGYNFTESSRDLKDTNTSTLTYHRITEASKFAFAWRSRLADP-------AFDGS----------VEK-------------YVEKMLDQSTADYLRA-QIWDNQ-THDNVSYY-ANY--FSYEDHGTSHLAVLAPNGDAVSLTSSINLRFGNQHRSTTTGIIYNDQMSDFDNPGSKRHAGLSP-SELNFPAPGK--RPFSSMTPVIIT---DNN--GNVK--MVFGASGGKQIITATSQAIMNKL--WFGRSLKQSIED-LRIHTQLIPDDFLYHEAN-----FPRDILDG-LRNLGHDLK----------ELKHYAAVQGIVR----------------------------------ET--RGEIYAWSDSRK-SGKPGGF-----
Nematostella 12                                                            ----------------------------------------------------------------------------------------------------------------------------LPVGPPDADGPYHHAAVATDSGKCSEIGRDMMKLRNGSAVDATIAALFCVGVMNMHSAGIGGGGFIVVY----NRSTKFSEVFDFRGKAPGLA---NKTMYINSH--LSSRIG--PSAVAVPGEIKGYLAAWRKYG-RLPWKVLIQPSIDLAREGVQIGYDTFSSMK--DVQ-PVLINS--R--GLRELLIS-EDGK----LRKLGETIKLPKLARTLEQIRDD---PESFYTG-DLARDIVNELQ--EEGGLITLEDMRNYKVKVRK-PLKFPF--G-EYNVFTTPPPGSGTVLNLILNILKGFKMTGE--DRKDDASSILTYHRIVEAFKFAYANRALLGDP-------EYSD-----------IYQ-------------AISTLTDPAFAEGLRK-RISDTQ-TYKNLTYYGKYF--VDKDYEGTTHVSVLAPNGDAVAATTTISFHFGSKFMGRTTGILYNNQMAAFAVAEHPNK-TYER-EASNFISPGK--RPSSTSAPSVIV---NKM--GDVT--LVVGASGGTKINTAVSQAIMNFF--WFNRTLSQSVMD-PRVHHQLLPMYIRV-EKD---YPMPQAILDG-LKRLGHEVV----------PKEGFAVVQAVTK----------------------------------GE--DGRVMAKSDPRK-FGWAAGF-----
Nematostella 11                                                            ------------------------------------------------------------------------------------------------------------------------------VGPPDADGPYHHAAVAADSGKCSEIGRDMMKLRNGSAVDATIAALFCIGLMNIHSAGAGNRAYI---------TRHFCHVFS----------------------------G--PSSVAVPGEIKGYLAAWKKYG-RLPWKVLVQPSIALAREGVQIGYDTFSSMK--EIQ-PLLLNS--R--GLSELFIT-EDGN----LRKLGETIKLPKLARTLERIRDD---PESFYTG-DLARDIVNELQ--EEGGLITLEDMRNYKVKVKE-PLKFRF--G-EYNFFTTPPPGSGTVLNLILNILKGR-----------------------------------------------------------------------------------------------------------------------------------------------------------------------------------------------------------------------------------------------------------------------------------------------------------------------------------------------------------------------------------------------
Trichoplax 2                                                               -MALSQS-------------------------------------------------------------------TRIAFLIVFAGALVA-GIIGLII-------------------------AVTGSARTPPPKYFSEGAVAADSPYCSVVGRNML-IKGGTAVDAAIATMICSGTVNLHSTGIGGGGFLVVY----TKKTKMAKAYNFRETAPAMA---SENMFVGDN--SKSSLG--GLSVGIPGEVRGMHAAWKMHG-KLPWKALFEPSIRLAEDGFKVSTPISAAINISSTQ-KAMQQDVGK--GLKELLQ--PNGT----NLQIGDTMRRPALARTLRIIANEG--AEAFYTG-SLAPKIVNDIR--SAGGIITAADLANYKVSVTD-PIKLKI--G-NLTMYSLPPPSSGIVLGQILSILEGYKFTNA--SVANEEATVLTYHRIIEAFKFAYSSRSYLGDP-------KFID-----------IKS-------------KIAEMLNPTFNANLRR-KINDNR-SFLP-SYYGGNF-LSATKNAGTSHMSVLAPNGDAVSVTSTVNLYFGSKVRSSTTGIIYNNEMDDFSTPGLVNAFGLRP-SPANFIKPGK--RPLSSMSPSIFV---DNM--GMVK--FISGASGGSRITTATALVTMNHL--WFHKALPEATKT-PRFHNQVYPNVTLV-ERD-----FPQNLIDG-LAKRGNACA----------KSGSGAVVQSISQ----------------------------------LK--AMMISAFSDLRK-HSKAAGFFPSYP
Nematostella 7                                                             -------------------------------------------------------------------------------------------------------------------------------------------AVATDAGMCSEIGRDIL-KKQGSAVDAAIASSFCIGVINMHSAGVGGGGFMLVY----DKSSGVSETMDYREEAPSGA---SQDMFKNKS----SLLG--GLATGVPGEVKGLYEAYRKYG-KLQWRELLQPSIDLASKGFPLPLPVYEAMV--SGE-EALRAD--P--GLRQLLFN--GDK----LKRLGEKMTNPQLANTLEKIRDD---PHSFYNG-CLANDIVRDVK--KAGGIITLKDLAAYSPKWKK-ALASDV--G-DLNMYTTPPPSSGAVITMILNILRGYNMTAA--DRSSDAQSALTYHRIIESFKYAYAWRAKLGDP-------DFSDA---AYAN---INK-------------VVENMTDPSFAERIRQ-RILDDK-TFFNMDHYGQYY--AGTGPEGTSHLSVLAPNGDAVSLTTTVNWRFGAKYRSPATGIIYNNQMDDFSTPGQPNGFGVAP-SPSNYIRPGK--RPMSSIRDSYYHGYSPSD--ECVS--LYRGWVIGTRIATALALVVMNKL--WFGRELNDAVSD-PRVHNQMSNTTYET-KEKQ--YTLPQAIRDG-LIARGNQLK----------GYHGFAVVQAIEK----------------------------------RNTPGKSIYAQSDPRK-YAWAAGL-----
Nematostella 6                                                             ----------------------------------------------------------------------------------------------------------------------------------------------------------------------------------------------------------------------------------------------------------------------------------------------------------------------------------------------------------------------------------------------------------------------------------------------------------------------------------------------------------------------------------------------------------------------------------------------FGAKYRSPATGIIYNNQMDDFSTPGQPNGFGVAP-SPSNYIRPGK--RPMSSISPVIF----TKN--GTVY--LIAGASGGTRITTATALV---------------------------------------------------------------------------------------------------------------------------------------------------
Capitella 2                                                                -MTEKRN----------------------------------------------------------------------------------------------------------------------------------------------------------------------------------GGTVMIFL---------------LRE---------DRSMFYLRYHRKLVSKC--GLAIAVPGEIAGLYEAWKMFG-RVEWAQLIQPTITLCEEGFEVVKSLA------------------------------KDGE----LIEEGDIITNEKLGQTMRRIAQD---PMSFYTG-SLAQDIVDDIA--EYDGIITLEDLAQYAPKIKA-PLNISLDNG-DFTAFAPVPPASGVVSNFMLKVLDGYNFGPE--DVADDENKILTYHRIAEAFKFAYAKRTHLGDE-------DYWD-----------VED-------------LVRNLTSSDYINDIRR-QINDSF-TQDI-DYYGPTFDLDGNDTMGTAHMNVYTSEGSAVSLTSTINLYFGSKVRGSRTGIMFNDEMDDFSTPGTSNSFGVPA-SPANYIEPGK--MPMSSMSPTMIF---NRN--GDVA--FMTGAAGGTRITTAVAFVTMNSL--WFDMHLLEATDT-PRLHHQLVPNELRL-EPD-----MDEAVENG-LRAKEHDVT----------AISYVGVVGTIINYCSSRD--------------------------FLPK--EGCLGAVSDGRK-GGAPSGF-----
Strongylocentrotus 2                                                       MMASKRSFSLEEQHLVG-------------------------SYDKKTYPKK------------------------FAGLVVVALLAGA-VAGGIYL----GI-----LLTGPE---------DDAAPTGSGYYTYREAAVASDAPICSELGRNVL-LNKGSAIDAAITALLCVGMYNMQSTGIGGGNFILYY----DREQEKPYFIDARERAPAAA---HRDMFENKSD-DASIFG--PLAIGVPGEIMGYWEAHQSFG-KRPWKELLQPVIDLAVNGFEIGEPLHEAIH--QYQ-NVILND--T--SLSEILTD-GKGN----ILRQGDTVYRPKLAKTLRMIADRG--AEALYTG-EIAQDIASEIQ--DRGGLITVEDLASYQVKRRE-PLTVDI--N-DLRAFTGPPPCSGPVYALIMNILEGYGFNSR--TMLSGEGEVLTYHRIIEAFKFGYGKRSALGDS-------SFVN-----------LTD-------------LVANMTAQSYADALRA-RIDDDR-THNY-TYYEPEF--QLVEDSGTSHISIVDQYGNAAAITSTINTFFGSKVRGEKTGIIYNNEMDDFSQPGVNNFYGVPP-SPSNFIEPGK--RPMSSMTPVIVV---DRE--GDVR--LVTGASGGTRITLSASLVSIENL--WFGSSIRDAIER-KRIYHQLIPEDPFY-EDG-----FPQDIVDG-LARKGHRPL----------VSSRSAVVQGIER----------------------------------LD--DGLLRAHSDSRK-GGIPSGF-----
Nematostella 9                                                             ---------------------------------------------------------------------------------------------------------------------------------------------------------------------------FC-------------------------------------------------------------------------------------------------------------------------------------------------------------------------------------------------------------------------------------------------------------------------------------------------------------------------------------------------------------------------------------------------------------VKYSFGSKFRSTSTGIIFNNEMDDFSTPGKPNAYGIPP-SAANFIVPRK--RPLSSTAPSVFR---DDS--GEAR--IVAGASGGTKITTAISLAVMNYL--WFNRTLSQSIVD-PRLHHQLMPMYIRV-DRE---WPVPQAILDG-LERLGHTVK----------LVSGSAVVQAVAK----------------------------------GE--DGLLYGKSDPRK-YSWAAGF-----
Danio 3                                                                    -MVKK---------------------------------------------------------------------SLVAGMVVLLVAAVG-FFLGVYL----GI--------------------GNKRLTVSSDHFYSKAAVAADAGKCSEVGRDIL-KRNGSAVDASIAALLCVGLFNAHSMGIGGGLFFTIF----NASTGKVETIDARETAPKNA---SEDMFGNNT--QLSRKG--GLSIAIPGEIRGYEMAHNRHG-RLPWRELFLPSIKLARNGFPVGKALANAIA--KNK-ETILSD--M--TLCEVFCD-SDKN----ILKENDIIRFTTLADTYEKIAEEG--PDVFYSG-SLAQNIVDDIQ--AAGGIITLEDLREYKPVLNETPLKLTV--G-EYTINVPDAPSSGPVLALILNIVDGFNFSDH--SVSTAEKKTLTYHRIVEAFRFAYAKRSKLGDP-------RYLN-----------ITD-------------LIHNMTSDYFADNIRS-KITDDT-THPD-SYYDPEY--FVPDNHGTAHLSVIAEDGSAVAATSTINLYFGSKVMSRSTGIIFNDEMDDFSSPYITNGFGVPP-SPNNFIQPGK--RPLSSMCPTIIF---DKH--NRVK--MVVGASGGTKITTATALVILNSL--FFNYDLKKAVTE-PRVHNQLNPNMTVV-EQD-----FEQSVLDG-LEQKNHVTE---------LQRTPGAVVQAIVR-----------------------------------Q--GDKLCAECDPRK-GGYPAGY-----
Danio 2                                                                    -MVQK---------------------------------------------------------------------STVAGLVLLLLAAVG-TFLAVFF----SV--------------------QGKKASSDPESGFFKAAVATDAGTCSEIGRDVL-KKGGSAVDSAIAALLCAGLMNAHSMGIGGGLFFTIY----DAKTGKAETINARETAPANA---TRDMFGNST--ELSQKG--GLSIAVPGEIRGYEMAHRRHG-RLPWKELFLPSIKLARDGFPVGRALASAIR--SNR-NNILED--K--MLCSVFCN-STGN----ILQENDTITFTKLADTYEAIAEQG--PEAFYSG-ALAESLVRDIQ--DADGIITLADLRDYRALLDEYPPTASV--G-EFTMVTPDAPSSGPVLTLMLNILSGYSLSPD--SVSSTEKKILTYHRVVEAFRFAYAKRSVLGDP-------QFLN-----------ISD-------------FIQNITSKGYADMIRL-KITDNS-TQQE-SYYEPEF--YLPENYGTSHVSVVAEDGSAVAATSTINTYFGSKLMSKSTGILLNNEMDDFSSPLITNNFGVPP-SPNNFIVPNK--RPMSSMCPAILL---DKN--NQVK--MVVGASGGTKITTAVAQVVLNTL--FFQYDLKKAIAE-ARVHNQLSPNTTQV-EQS-----FDKAVLEG-LAEKNHFTE---------VFTSMGAVVQAVAR-----------------------------------Y--SEGLSAESDPRK-GGYAAGY-----
Saccoglossus 1                                                             -MERAPGCP---------------------------------TRHAKSPIKK--------------------RIVIFGTVTVTIGVAIGIVLLCVYFLDECSFNRC-------------------HSTYSNDKYFFQHAAVAADNGLCSEVGRDTL-ERGGNAVDAAIAAMLCNGIINTQSHGIGGGHFMVIY----KRDRDTIEAIDAREEAPLES---AEDMYSENP--EDATLG--GKAIGVPGEVDGFWMAHMRHG-RLPWKELFTASIKLAEEGFEIGPALGGAIS--DKE-EDIRRE--Q--GLREIFLN-EDGS----LKKTGDVMHRYKLAQTYRKIASGG--AEEFYTG-RLADDIVADIR--DNDGIIVSEDLRNYRAKLKE-PLKIIL--G-EYDVYSPRPPASGAVLSLILNILEGYNFNED--STATESSKILTSHRIVEAFKFAYAKRTMLGDE-------DYID-----------IVD-------------LIANMTSDEYAENLRM-LIDDDR-THEP-DYYGADY--YTSNDGGTSHLSVVDEDGNAVAVTSTINLYFGSKVRGLRTGIIFNNEMDDFSSPNITNSFGVPP-SPANFIEPGK--RPLSSMSPTIVI---DKH--GDVQ--LVVGASGGTKITTISSLVSARTL--WFGEDIETAITG-PRFHHQLIPNKVDY-EEG-----IEETTLDG-WISKGHDTD----------LRSSLAVCSAIRR-----------------------------------V--TGGLSAFSDERKAGGYPAGY-----
Nematostella 10                                                            ---------------------------------------------------------------------------------------------------------------------------------------------------------------------------------------------------------------------------------------------------------------------------------------------------------------------------------------------------------------------------------------------------------------------------------------------------------------------------------------------IS----------------------------------------------------------------------------------------------SFGSKFMGGTTGILYNDEMDGFAVPGHPNAYELEP-AAPNFILPGK--RPLSSTAPSIFI---DNK--DDVK--LVVGASGGPKITTAISQVS---------------------------------------------------------------------------------------------------------------------------------RPRAIG-----------
H_vulgaris 2                                                               -MDVSNL-----------------------------------------------------------------RKWIFGVLAVAIVIIII-IVIAVVVKK--------------------KTRHHKDPSKSFQANEYGHAAVAADSRLCSEIGVDIL-KKNGSAVDSAIATTLCLCVVQVHSTGIGGGGFMVVY----ERAKKKFFVYDFRESAPAGA---TESMFVNQP--SLSLYG--GMAVGIPGMIKGLLSAHANHG-HLKWSELVQPSLKLAIEGFPLPKLLEESWK--KTL-KKPNIS--Q--ALKDLFTR-SDGK----WLEEGDLFVNKALGKTLSIIKDN---PKDFYEG-DLAKQIVKDIQ----NGIITLDDLKNYTVKTPE-ILSLKLQKD-NLTLNTMGLPSGGPVLAMITNIISGYDLSKV--DFSNHESQTAFYHKLIESMKFGYAQRGLLGDA-------DFLPT-----EN---ITK-------------VLSLMLNSTIASNIRQNKIWLNS-THPP-SYYGGSF---GKDDFGTTHLSVLAENGDAVSCTNTINTSFGSLLLSNITGILYNNEMDDFSTPGVPNAYGYPP-SAANFIHPGK--RPLSSMSPSIIT---DGN--GDVK--MVVGASGGSQIISAVLQVLLRKI--FFNQELGFAIDG-FRLHDQGVPNEILY-DTP------PKHLLDG-LRELGHKSK-----------SGLYNVVQAIYK-----------------------------------D--KGKIYAASDPRK-GGLPGGY-----
Branchiostoma 2                                                            -M------------------------------------------EPLVTSRGV------------------LKVTIFAAVVHLLVKEFR------------HRLDADVAVIPPC-------ARPLPVGADVTGGPYTHGAVAADALECSAIGRDIL-KKGGSAVDSAIAALACVELVHGHSAGLGGGLIMTIY----NKETGTAQVINARETAPSGA---STDMFGSNN--ISAQFG--GLAVAVPGQVRGLWEAHQRYG-KLPWRDLFLPAIQLAEEGFCIGKPFEKAIN--KNL-EFINDP--KN-HLCDVLCD-ENNN----VKAANMTVRRQQLAKTLRAVADGG--ADAFYTG-DIARNLVKDIR--DAGGIITKQDLRDYRAEISE-PLKISLS-G-GLTVLSPPPPGGGAVLSLILNIWDGYGLNAS--SVDGKDNQVLTYHRMLEAFKFAFARRTELGDP-------NFVN-----------VQE-------------VVRKMTSKSFADSLRQ-QISDTM-THDW-QYYDPVY--HLPKDGGTTHVSVLGPGNDAVSVSSTINRYFGAKFRSASTGIILNNQMRDFNFPGMSIPYYIPP-SPAQFIQPGK--RPMSSMAPLIVL---NST--GDVR--LVLGAAGGVRVETALAYATMHYL--RFGTSLASAIEL-PRLHHALRPDKIVT-EVDR--PFEPKEVFDR-LAEI-HDTR----------DSSAIAVLQGVVQ-----------------------------------E--GASIFAHSDSRK-DGHAAGF-----
Branchiostoma 1                                                            ------------------------------------------------------------------------------------------------------------------------------------------------------------------------------------------------------------------------------------------------------------------------------------------------------------------------------------------------------------------------------------------------------------------------------------------------------------------------------------------------------------------------------MTSKSFADSLRQ-QISDTM-THDW-RYYDPVY--HLPKDVGTTHVSVLGPGNDAVSVSSSINQYFGARFRSVSTGIILNDGMRDFSFPDMTV-HHIPP-CPANFIEPGK--RPKSSMTPFIVL---NST--GDVR--LVLGAAGGVRCETASAYTTMHYL--RFGTSLASAIEL-PRLHHSLKPNKIYT-EVDR--PFEPEEVFAG-LTEI-HRWK----------TSQDIAVLQGVVQ-----------------------------------E--GASIFAHSDSRK-DGHAAGF-----
Branchiostoma 5                                                            -------------------------------------------------------------------------------------------------------------------------------------------------------------------------------------MGIGGGFFMTVY----NKETNTADIINARETAPAGA---SENMYAS----ASSTTG--GLAVAVPGEIRGYWEAHQRYG-KLPWRDLFLPAIQLAEEGFCIGKAMAIAIE--RTK-DLIQSPD-S--HMCDVFCD-ENNN----VLGENQIMKWPKLAETLRAVADGG--ADAFYTG-DIARNLAKDIQ--DANGIITEQDLRDYEAEMTS-PLNITLD-G-GMTVLSPPPPSSGAVLSLILNILDGYRLNSS--SVDGTDNQILTYHRIVEAFKFAYAKRTELGDP-------NFLQ-----------IDE-------------LVRNMTSSDFADSLRL-RIDDGM-THNY-TYYGPSF--ALSPDGGTAHLSVLGPNGDAVSVTSTINLYFGAKLLSPSTGVLLNDEMDDFSSPNLTNTFGLPP-SPANFIRPGK--RPLSSMSPAIVL---DSN--NDVR--LVVGAAGGTKITTATAYKQITR----------------PKISTNIQIYITET-TFV-----WFQAVLDG-LRQKGHVT-----------YEAGSAIVQAVAQ-----------------------------------V--GSAITAACDSIK-GGFPSGF-----
Saccoglossus 2                                                             MMVANNTVPVP--HIIGRREGQIEIIDPLAIEEGRKRHGENRYKQRKTMSKG--------------------RIGLICCLVVVAATAIT---LAVLF----GVKDSTCMFDSCL---------ENNPSNSSTGFVFKNAAVAADSGTCSEVGRDIL-KEGGNAIDAAIATMLCNGVYNTQSHGIGGGHFMVIY----IKDKNQVEVIDAREVASGDA---TQTMYSDNPDPMSSRTG--GLAIGVPGEIDGFGLAHLRYG-NLPWKDLFQPAIRMAEEGFIVGTALADAIA--KSE-DAILRQ--P--NLVEIFVK-PNGE----LMKAGDVMTRPKLAETLRRIAAGG--SDTFYLS-RLSYDIVADIQ--EAGGIITVEDLLSYRAKTKT-PLRIQL--G-DFTAYTAPPPSGGAVVSLILNILKGYNFDQS--DLETTETRIRTYHRIVEAFKFAFARRTQLADE-------DFVD-----------LTD-------------LISNMTSDKYAEDLRW-QIDDSR-TQDI-GVYGGMF--YSPEDAGTSHLSVIDEMGNAVAVTSSINLYFGSKVRGSRTGIIFNNEMDDFSSPSMINFFGIPP-SEANFIEPGK--RPLSSMSPMIIL---DSN--DDAK--MVVGAAGGTRIITTSSLVTMNAL--WFGDNLKIAVTK-ERLHHQLLPDEIKY-ETT-----FEQDVLDG-LQDLGNTLT---------ETMPVYSVVTSILR-----------------------------------D--SDLLHAYSDERKAGGYPAGY-----
Capitella 1                                                                -------------------------------------------------------------------------------------------------------------------------------------------------------------------------------------------------------------TILSRETAPLAA---EQDMFVNNT--EASSTG--GLAIAVPGEIAGLYEAWKMFG-RVEWAQLIQPTITLCEEGFEVVKSLASAAR--SYE-TTIRED--P--NLAEIFIK-EDGE----LIEEGDIITNEKLGQTMRRIAQD---PMSFYTG-SLAQDIVDDI-----------------------------------------------------------------------------------------------------------------------------------------------------------------------------------------------------------------------------------------------------------------------------------------------------------------------------------------------------------------------------------------------------------------------------------------------------------
Capitella 3                                                                --------------------------------------------------------------------------------------------------------------------------------------VYRHAAVVTDTDVCARIGSAIQAKYGGSVVDAIIATSVCVGVVNHQSCGIGGGFLATIFVSPRNGEEKEVRSLMAREVAPLLA---TLDMFVNST--EDSLLG--GRAIAVPGEVAGYYEAWLAYG-RVEWSQLFKPTIAMCEEGFKVERAMGEVIA--KQE-KNILDS--E--SLSELYLK-PDGT----LVQEGDILKNPKLAQTLRRIAES---PTSFYNG-SLAEDIVLDIR--DAGGIITLEDLQTYQAKWKT-PVITHLSNG-NHTIYSPPPPSSGVVLQYILGILDGYDFSPS--SLLTTDKRIETYHRIVEAFKFAYGKRSGLGDE-------DFVN-----------IQD-------------IVKNMTDPAITQSVRM-KINDAK-TEPV-EYYESAFENSGQDVMGTSHMNVYGADGSAASLTSTINYWFGSKVRGNRTGIMFNNEMDDFSTPGTSNVYGFPA-SPSNYIVPGK--MPLSSMSPSLVF---NQH--GDAE--LLAGASGGSKIISATTQVIMNNL--WFKMSPIASADQ-PRLHHQLVRDIIYY-EPS-----FEKVVLHNYWTSIVHQSW------------------------------------LFV-----------------------------GNSRW------------P
H_vulgaris 3                                                               -MYER-----------------------LNDENTNRREESHHKKKPLTTKQW--------------------LLILLTFLTVLAAVSVA-VTITLYCYKH-------------------PRHFPEIIKSALNAELYQHGAVAADAIRCSIIGRDIL-LKNGSAVDAAIAVSFCLGLFSMHSTGIGGGGLMLVY----TRSEKTIDSYDYRETAPGKA---REDMFVNEP--DKSKSG--GLSIAVPGEVKGLYEAYKKHH-KLPWSELLQPTIELCENGFPMTLRMYEAAE--AMK-PLIEKD--N--GLKDLLLT-VDGS----IKEVGQNITNKQLANTLRMIAKN---PEDFYTG-PLAENIVKDIR--DAGGIITLDDLANYKVIQRK-ALVNEL--G-DLILYTTSAPTGGPIVAHILNILKGYGFTEE--DLKDNEKAVLTYHRIIEAFKFGYAQKTKMGDP-------NFLEK-----DS---LNQ-------------WLQNMTSLDVGTYYRL-KITDYL-THNI-SYYGAEL--PPPTDRGTTHLSIYAANGDAVSLTSTINDWYGSGFRSLTTGILYNNEMDDFSTPGQNTRFGYPP-TAANYIKPNK--RPVSSMAPVIMT---DRL--GDVK--LVIGGSGGPKIITAVVQGIMYKT--WFNDDLGQAVIR-PRIHHQLIPNIVGG-ESN---RALPQVVSDG-LSKIGHELR--------YVVKPEYSAIQAIYV----------------------------------EK--PGEVYAKSDPRK-YGHSSGY-----
Strongylocentrotus 1                                                       --------------------------------------------------------------------------------------------------------------------------------------------------------------------------------------------------------------------------------------------------------------------------------------------------------------------------------------------------------------------------------------------------------------------------------------------------------MEGETLMYHRFIEATKFAFAKRAQLGDT-------EYEP-----------VQD-------------LIGNMTSDDVASLIRQ-TINDVRVTYDNVTQYDTPF--ANTFDEGTSHLSVIAPNGDAVAMTSTVNNGFGSKFMSPTTGVVLNNQMDSFSTPGLRNSDGIAP-SSPNFIKPGK--RPMSSMSPTILL---AEN--GDVR--LALGASGSSRMITSISLAK---------------------------P--------------I-------------------------------------------------------------------------------------------------------
Aplysia 3                                                                  --------------------------------------------MVTISEKSIS-----------------TRPIVIAIIVGAIIIGIG-LAIGLGV----GLRDSDDDVIAPV---------ANGEKYKSSTGTFQYAAVVADSEVCSEVGNDVLARLRGNAMDATVATLFCTGVINSHSAGIGGGSFYTIY----HKSSNTFYNVISRETAPAAS---TQDMFQSEENQPKSLLG--GMAVGIPGEVLGLYEVHQRFG-TVPWKSLVMPSIKLCEEGFPLTEATHNVIS--RIP-DKTKFA--P-------YFN-ADGS----PKAAGSLIKFPELARTFRTIADD---PLSFYNG-TLAADIVSDIT--DEGGIITIEDLANYKLTTSA-PTNISLP-G-GYQVFSTPPPGSGLVLSYILGILSGYNMDPS--NIATTEEEILTYHRIVEAFKFAFGKRSELGDD-------RFHD-----------NSE-------------NAVNMTSRAVCEEIRQ-RISDEK-THDI-EFYNPAF--SVANDSGTAHISVIDGEGNAVSVTSTINTYFGSKVRGSRTGIVFNNEMDDFSTPGTVNYFGLPA-SPANFIQPGK--RPMSSMCPVIVW---DNNE-QRVK--MISGGSGGTRITTANALSIIDVL--WLGMSLPESIDK-PRLHHQLVPNAVQM-ENT-----FSKVIADG-LEAKGHAIR----------DNLRPSVLQAINV----------------------------------RD--DGSIVGTADFRK-GGVPKGY-----
Aplysia 4                                                                  -MMQSRSRNRD-------------------------------YNIVTMTRKSTS-----------------IRPIVIAIITGAIIISIG-LAIGLGV----GLKDSDDDVIGPV---------ANWEKYKSSTGTYQYAAVVADSEVCSEVGNDVLARLRGNAMDATVAALFCTGLLNAHSAGIGGGSFYTIY----HKSSNTFHNVDSRETAPGAA---TQDMFQSEENQSKSRLG--GMAVGVPGEVLGLYEVHQRFG-TVPWKSLVMPSIKLCEEGVPLTEATHKALA--RIT-DKTKFA--P-------YFN-SDQS----PKAAGSLIKLPELARTFRTIADD---PFSFYNG-SLAADIVSDIT--DEGGIITEEDLANYSLTPSA-PTNMSLP-G-GYQVYSTPPPGSGLVLGYILGILSGYNMDSS--NIATTEGEILTYHRIVEAFKFAFGKRSGLGDD-------LFHD-----------NSE-------------NAVNMTSLAVCEEIRQ-RISDEK-THDT-AFYDPPF--SVANDSGTTHISVIDGEGNAVSVTSTINTYFGSKVRGSRTGIVFNNEMDDFSTPGTVNYFGLPA-SPANFIQPGK--RPMSSMCPAIVW---DNNE-QRVK--MVSGGAGGSKITTATALNIIDVL--WLGISLPESIDK-PRLHHQLVPNAIML-EKT-----FSKVILNG-LKAKGHAIR----------DKFGYSVLQAINV----------------------------------RD--DGSIVGTADFRK-GGVPKGL-----
Saccoglossus 4                                                             -M------------------------------------------------------------------------------------------------------------------------------------------------------------------------------------------------------------------------------------------------------------------------------------------------------------------------------------------------------------------------------------------------------------------------------------------------------AMDNVTTYHRITEAFKHAFAHRTGLGDE-------DYEDT----------VSD-------------LVDLMMSKEYAAEIRE-RIHDNT-THDI-DYYYSSF--SLVEDHGTAHLSVVDQRGNSVSVTSTINTYFGSKVVGSRTGIIFNNEMDDFSSPNTTNFFEVPP-SPVNFIEPGK--RPLSSMDPAIVV---NGQ--GNVS--LSIGGSGGTLITTAVSLSTMNLF--WFGLNLGDAILQ-PRIHHQLSPNELDH-EEE-----FSDVILAG-LREKNHVTS---------SYDRRDSVVQAIHL-----------------------------------V--DDQLHACSDDRK-GGLPAGF-----
Amphimedon                                                                 -M--------------------------------------------------G---------------------LLLQAIFLALGVSLS------------------------------------LSRPAVKETSYQHAAVATDAAQCSEIGVELL-KKGGNAVDAAVGSLLCVGVINLQSTGLGGGGFFMYY----DAESRETSCIDFREKAPGVIPESAMERYIEDP--TSTTIG--GLAIGVPGQVKGLHEAHTRFG-ELPWYDVVEPSIKVAREGFAVTPTVALAIS--IVG-NQLDENY-Q--TLSDLLHNPETGQ----LYKEGEILRQPQLADTLESIARSG--SIFFYNS-SFTEEMVAELA-SEYGSILRVEDFLNYKAATRD-PLISEY--K-GMKVHSFPPPASGSVLSLVFNILDGYDLDEI---------DSLSYHRIVEAYKFAYGQRLSLGDP-------DYNET----------ISE-------------VVDFMLDVDTAVDMRS-RITDDT-THDV-EYYLENQPLHNPESHGTTHLSVIDEKGNAVGITSTINLYFGSRSMSSRSGIIFNNEMDDFSVPGRNNSFDYPP-SPSNYIKPNH--RPLSSMTPTIVT---DEE--GSVV--MVAGASGGSKIPTATSQVILNTL--SFSIPLEDAVSR-PRLHHQLIPNTLEV-ETD-----FSQSYIEG-LEERNHVIR----------KTSSVGVVQAIYK----------------------------------EK--GGLIYAASDKRK-GGEPSGY-----
Danio 1                                                                    -MAR---------------------------------------CLKSNSARC----------------------MVASLVIIVIVILIV-------------------------------------VRIVLSNTCYDNAAVAADARKCSEIGRDIL-QRNGSAVDAAIAALLCVSLVNAQSMGIGGGLVFTIY----NAPSGKVETINSRETAPMSA---SENMFGTNP--E-KAKP--GLFIAVPGELRGYALAHKRHG-KLPWKELFQPSIKLASEGFKIGKALANAIN--ETR-ATIQRN--A--TLCEVFCD-SNNI----VLKENDTIRFPKLAETYRKISEEG--PDAFYNG-SLTQSIVDDIK--AAGGIITREDLKAYGPVLTEHALNFTV--G-KYIFHAPGAPFGGPVLALILKVMKGYNISWK--SMATTGNKTLTYHRLIEAFRFADVQKSKLGDP-------LFEN-----------ITE-------------HVKNMVSDSFADHIRS-KIKDDL-KQTSYDEQEDIN--TVPEDHGTSHVSVLAKDGSAVAVTSSINNYFGSGVMSRSTGIIFNDQMWDFIEPELMSG----P-NKNNKIKPGK--RPLSSMCPTIIFEKDDRK--NKVR--MVVGGAGGTNITTSVAQVILNHL--FFGFDLQKSVNT-SRV--QITLNVTNV-EKD-----FDKAVIEG-LKQKNHHIL----------HDTALSVVQAIGR-----------------------------------K--GKKVCAQSDTRN-DGHAAGY-----
Nasonia 3                                                                  -MIGPVRKK---------------------------------------------------------------TCLIGGSVIVVLALIVI-ISLVVVLKPGSDLRR------------------DNRYVSDSPLGVYKKAAVSSHGPECAQIGTDML-KRGGSAVDGAIATLLCEGISSLHSMGLGGGFFMTIY----DAETGRANFLDARETAPAAA---HKDMFNGNS--SLSLYG--GKAVAVPGELLGYWEAHQKYG-KLNWTDLFEPSIALAEKGCLVNRYLENSLK--GKE-AFIRNE--P--TLAEILINKETGE----LYTTGERIKRPKLAQTLRKLANSSAPHDLFYRG-EIARDLVAELE--SFDAIITAEDFENYAVKWKK-PLESRV--G-NMTMYTAPPPGSGALLTFMMNVLE---------DLVPANDTRVTWQRIIETFKWAYAKRTELGDP-------DKED-----------VEA-------------IVANLTSKDYANAIRS-LIEDTK-THNDPKYYGAVT--TNQREHGTSHTCVLAPDGSAVSVTSTINQVLGAKIRSSSTGIIFNDEMDDFSSPNITNGFDLPP-SPANFIKPGK--RPLSSMSPTIVL---DAN--RRVR--LVVGAAGGSKITTAVAAIMIFNL--WNDYDIKEAIDA-YRIHHQLFPMQVQI-EHD-----FPPYVLHY-LREIGHSIT---------TYAGIGSAVTAISD-----------------------------------N--NGRITANSDFRR-QGATAGF-----
Polypodium                                                                 -MESVRR-------------------------------------------------------------------TALSALIVVIAANLN-----------------GPTVAGTI-QKTIGMGEMVKLNHSRRSMRFHKVAVAADNEVCSEAGVQML-RMNGNAVDAAAATLLCLGVVHPHSSGIGGGGFMLVY----WRSNKTSHVFDFRETAPHSA---YSGMYHGNA--TLSAEG--GLSIAVPGELKGIEEAWRRFG-RLKWSDLFQPAIKIAKEGFRVSKSLCIALN--RQA-HHIFEN--K--HLRNIFTK--NGV----LVSDGTIVKNPDLAETLSSIAASG-SSAAFYTG-RFAALMVSEIN--QAGGNFTLNDFLQYKVVSRE-PLETEL--G-ALKMITVPPPASGPVLALILNILKGFNVSSS-------SDQGLVYHRFVEAFKFAYAYRSNLADP-------MFSET----------VNE-------------TVKKMVDDKFANRLRS-LINDSA-TMPP-SFYGPQP--SMPVKPGTTHLVVVDKDGNAVSVTSTVNLLFGSNLMS-RLGFIYNNEMDDFSAPNITNNFGVRP-SEVNYIKPGK--RPQSSSAPTLFI---DAN--GNVV--MAIGGSGGTIITTAIATTIFNHV--ILGRSLKEAVET-PRVHSQLYPDLVYA-EED-----VPAAVIEQ-LKKRGHKVK---------MDDVNHAVVQAIARLDEDDE--------WLHHSYRKGVII--------ST--KNELFAVSDRRK-GGIPAGF-----
Aplysia 2                                                                  -------------------------------------------------------------------------------------------------------------------------------------------------------------------------------------------------------------------------------MYKDDP--SASSAG--PLSIAVPAEVKGYWSAHQKYG-RLRWKEVFEPAIKMAAGGFPVPIGLHNAIQ--DDK-KLLTTE--P--SLRAVFFNKETNA----LFKEGENMTRPQLARTLKVISEEG--MAAFYDG-SLTDDIMADLS--DIGSIITRADLKNYLVLEKT-PLEISLD-N-GVRVISPPPPAGGAVLSFILNILDGYKMNSK--SIADEKSQALTYHRIVEAFKFAYAKRTDLGDE-------DFVD-----------VKE-------------LVKNLTSKAYADYTRG-LISDTR-TFGY-EYYGPTF--YSRNTTSTSHLSVLDQDGSAVSVTSTVNARFGSQRRGMRSGIIFNDEMDDFSSPNITNEWGLFP-SPANFIVPGK--RPLSSMCPAVFL---HPD--GSVN--KVLGAAGGSKITTATAWVAVHNM--WLGENIEQAIDH-KRLHHQLLPPHIQY-EEG-----FDQNLIAD-LQKFGHNVS---------QYSLGASIVQGIDV-----------------------------------E--NGLIFADSDFRK-GGIPDGF-----
Enteromyxum                                                                ---------------------------------------------------------------------------------------------------------------------------MVDNPPYNHSFHFKKEAVATDIKTCSEVGESIL-SKNGTAVDAAISSMLCLGVMNSHSSGLGGGGFMLVH----MKSKNETKLIDFREEAPACS---SPHMMKDSD--S-MIKG--GLSVAIPGELKGMEIAWKKYG-KLKWKQLFEPAIKLAQNGFEVGSSLKIAID--KWQ-HDIFKD--V--TLN----------------------------------------SDVLYKS-NITKQIVNEIK--NHNGCATVEDFKNYRVKVRK-PLFFKF--G-NFDSVTTPAPTSGPILALILKIFKG-----------------LIYHKLIEAIKYGYGFRTQMADP-------DFEPS----------VDA-------------ITEEILESDLAKKLQK-QI-NYK-THKV-EHYVVSG--ANPLKPGTTHLVVIDN--------------FGAKFASNKFGFVYNNEMDDFSFPNTTNEYHLPP-STLNYPSKGK--RPQSSASPIILL---DEH--NDAV--FSAGGSGGSMITSAIAQVVINHV--LFGMDLKDAVDA-PRLHNQLTPNTVYA-ETR-----FPDQILKD-LTRFNHKVV-------------HFLIVYFIYE--------------------NKYS---------S-----------------------------
Kudoa                                                                      ---------------------------------------------------------------------------------------------------------------------------AVDDTPYNKSFVYHKEVVATDVEECSKIGWKML-HSNGTAIDAAIAALLCLGVHNPHSSGLGGGGFMLAH----FPQKNATELIDFREEAPACS---SPHMIDHQD--D-IYAG--GLSVAIPGELKGMEYAWKKYG-KLHWKQLFQPAIKIAEKGFKVGPALSIAVD--KWR-TSILAE--P--SLKELFTV--KGK----LVTEGDTLKNHKLAHFFKKIANVS-SSDPFYFG-DVAKVMEKEIK--KYNGCVTADDISSYKVKSRE-PLYIPL--S-NYNIVTGPAPTSGPILALMVKMFMKSNMTKK--DLK--TKAPFVYHTLIECMKHGYGMRTLLADP-------DFEPS----------VDE-------------ITDSILNSDLAEKLFK-QI-GYK-THHV-KHYLING--SIPFKTGTTHLNVLDKWGNCVSATSTINGYFGAKFSSSKYGFIYNNEMDDFSFPDMYNEYDLPP-SAVNYPLKGK--RPQSSALPLLIL---DNQ--NNVV--FSAGGSGGSMITSAVLQVLINHI--IMGMSLKDAMDS-PRLHNQVTPDIVYA-EPR-----FPEDILVE-KNNIHH------------------AVVQAVSRINGSDI--------LSYISRRKHV---------HPV--ESFIYAESDFRK-GGKPYGI-----
Trichoplax 1                                                               -MALDRKRNAR-----------------------------------------------------------KLKWIFCSASIFTITVTIA-----------------------------------LIIDAVVNPRRHLHAAVASDHPACTAIGLETL-KNGGSAVDSAISTLICLGVVNMQYSGIGGGGFML------ARLSGKYNVINFREVAPAAS---STDMFHGNA--TLARMG--GLSVGVPGELRGFDLAHQKYG-KLPWKNLIMPSVTLARHGFKVTAGQAKFYQ--QHS-NLIKSN--P--QLKQLFIK--NGN----LPKEGDIVKRSKLAETLQRIAIGG--ADVFYSG-TLAKSIVSTVQ--SNGGILTLADLKNYKAKIQE-PISYTY--H-GNTLVTTPAPSGGPVVMSILNILEGYNFTAN------VSDTVLSYHRIIEAFKFAYAQRTKLGDP-------NFVSD----------VNN-------------FTKYMLSKNVGEELRE-KISDYQ-TFNV-SYYGAQS--DVQNTYGTTHVSILTSHGDAVSVTSTVNWYFGSGLIT-PTGIVLNNQMDDFSSPNITNGFGVEP-SKANYVKPGK--QPLSSISPVLHL---HRK--YACKENLAVGASGGTMIITGVSQVLLDLL--SFKQNISSAIER-PRLHDQLLPDAVEV-ETN-----FPKSIITG-LEKLGHNVK----------DSASKSVVNGVSE-----------------------------------F--DRKFLAHADSRK-GGTGATF-----
Nematostella 2                                                             -MDQ----------------------------------------KPTKCNRKKG-----------------VRVIVVSCLVFAVAVTIA-----------------------------------LIIDIYVGDHHTGHAAVSSDVKECSDIGLDLM-KRGGSAVDASIGALLCVGLMNPESCGIGGGGFMLIV-----PPRKKGEVIDFRETAPGKA---SEGMHKGNE--ELAATG--GLAVAVPGELRGYEIAHKKYG-KLKWAELFAPTIKLARDGFQVSAH---------------------------------TGM----YLQVGDMIRNKELADTLEIIAREG--PDAFYTG-DIAQSIVKTVR--SNDGVITLDDLKNYKALEKD-GLNSTY--E-GYQITTIPLPGSGPVLFSALNILEQFQFSKV------DKGKNETYQYIVEALKFAYAQRTHLGDPAD----PANAH-----------MQN-------------VTNAMLSKKLAAKLRK-KIFANQ-TFPP-SYYGPFF--DAAESHGTAHLSVVGPDGELVSVTSTINGYFGSYLMT-DTGIILNNEMDDFSSPGITNQFGIKP-AKANYIRPGK--RPLSSMVPVVVR---HKQ--DPCTYRLALGGSGGTRITTAVLQTLINIL--SFGNSLSEAVER-PRVHHQFSPDVVEA-E---------------------------------------------------------------------------------------------------------------
Nemtaostella 1                                                             -MDK----------------------------------------KPTKCNRKKG-----------------VRVIVVSCLVFAVAVTIA-----------------------------------LIIDIYVGDHHTGHAAVSSDVKECSDIGLDLM-KRGGSAVDASIGALLCVGLMNPESCGIGG--------------------------------------------------------------------------------------------------------------------------------------------------------------------------------------------------------------------------------------------------------------------------------------------------------------------------------------------------------------------------------------------------------------------------------------------------------------------------------------------------------------------------------------------------------------------------------------------------------------------------------------------------
Strongylocentrotus 3                                                       ---------------------------------------------------------------------------------------------------------------------------------------------------------------------------------------------MTIY----ERESGMTRVIDARERAPFAA---NETMFVEHP--ELSLAG--ALSIATPGELHGYKQAHDLYG-VLPWNQLFQPAILIAEEGYLIDNTMAADIV--YNE-DYIRAD--E--GL----------------------------------------------------------------------------------------------------------------------------------------------------------------------------------------------------------------------------------------------------------------------------------------------------------------------------------------------------------------------------------------------------------------------------------------------------------------------------------------------------------------------
Saccoglossus 3                                                             -MLG----------------------------------------------------------------------IFVGAVIAGIFIGIA----------------------------FRPEEEPEVIDELTNYEIYENAAIATDAANCSFIGNEML-KQNGSAVDAAIAALLCVGLHNCHSTGIGGGNFMVIH----MKRWGVTEVIDARETAPLNS---TYDMFSNHPDEDASTTG--GLAIAVPGELHGMWTAHQRWG-LIPWDKLFEPTIELAANGFVVGAPLAKAIR--QYN-DTILAD--E--GLSEYFVG-DDGE----ILKEGDICVMKKLAATLQLIADRG--AMEFYSG-VTAEAVVADIQ--ERGGIITSQDLLNYEAKKKA-PLELRM--G-DSIMYTPSPPASGAVLSFILNILEE-----------------------------------------------NWTSY--------------------------------------------------------------------------------------------------------------------------------------------------------------------------------------------------------------------------------------------------------------------------------------------------------------------------------------------
Branchiostoma 3                                                            -MQGTGKHL----------------------------------------------------------------CLAAAAFLAAYAAHVY-LSRPNVPAPAGGRCHD-----------------ARPADRDAAGGPYRHGAVSSDSAQCSRIGRDTMMQLNGSAVDAAIATLLCLGVVHPHSLGLGGGLLMTVY----NKDTGTSQVINALDTAPLGS---SEDMFAENP--ELSVMG--GLSVAVPGQIRGLWEAHQRYG-KLPWRDLFLPAIQLAEEGTCIGKHMARAIK--MKR-AAILDR--KN-DLCDVFCD-EHGA----FLRENMTVKRPQLAKTLLAVANGG--ADAFYRG-EIAKNLVKDIQ--NHGGIITEQDLLEYRAEVTS-PLNTSLP-G-GQVLLTSPPPSGGATLILALNIFAGYGLNSS--AIDGVQNQVLTYHRMLEAYKFSTGQETALGDP-------NFVN-----------VEE-------------LTKRMVSKDFADELRR-KIDDTR-TFDS-SYYGLDV--PSPDIRGTSHVSVLGPNGDAVALTSSIGTYFGATFRSPSTGIILNNRMILFTLKGENLTRVYSR-NPGERVHPGK--RSKTAQSPTVVL---DRH--GDVI--LVIGASGGKKIASVLIDAIVHHL--LFGMNISSAIEK-PRLHVGVINGVCTL-QDERHYPFKPEAVLHQ-LVKMHGKTAPELHQAIVQAVAREDSAISGSAR-----------------------------------E--DSAIFAHSDSRK-GGFPAGF-----
Branchiostoma 4                                                            -MQVIAKHL----------------------------------------------------------------YPAVAAFLAAYAAHIY-LSRPDVPAPAGGRCHD-----------------ARPSDRDAAGGPYRHGAVASDSAQCSRIGRDTL--MNGSAVDAAIATILCLGVVHPQSLGLGGGFVMTVY----TKDTGTSQVINALETAPLAS---SEDMFAENP--DLATMG--GISVAVPGQVRGLWEAHQRYG-KLPWRDLFLPAIQLAEEGTCIGKHLAIAMR--VKE-ADILDR--KY-GLCDVFCD-EHGT----MLRENTTVRRPQLAKTLLAVANGG--ADAFYTG-EIAKNLVKDIH--NH-----------------------------------------------------GYGLNSS--AREGVQNQVLTYHRMLEAYKFGFAHWMELGDP-------NFVN-----------VEK-------------LTKRMVSKDFADELRR-KIDDTR-TFDS-SYYGLDV--PSQDISGTSHVSVLGPNGDAVAVTSSIGRYFGARFRSLSTGIILNNHMELYTLRGENGSTRISSKSPGYAVQPGK--RGKTLMSPTVVL---NSS--GDVR--LVIGGSGGYKLMTGLTDEVLHELEKMYGKAV-------PEWHQAMVQAVARE-DLAISGSAREDSAISG-SAREDSAIS---------GSAREDSAISGSAR-----------------------------------E--DSAIFAHSDSRK-GGFPAGF-----
Strongylocentrotus 4                                                       -MAAFGHLDDK--HA------------LINPEAASPR-----ERAPLKENEVVQQEMICGY--------DGLRFIVVSSIVFALAVTVG----------------------------------LVVSIISGQRQIYPHGAIATDVAVCSDIGADML-KRGGHAVDAAVAAAFCLGVVHGHYSGLGGGGFLLVG----NPISNDLAGFDFRETAPSGS---SANMFANNP--QAALQG--GLAVATPGELRGLEAAWKQYG-KLSWSELIEPSIELAENGFKITLQLAADIS--NT--DFSGMS--R--TLRDLFEN----------RKVNDTLQRPSLASLLRDLADKG--SEALYNNDTIAQEIVDTVG--GSRGILSLQDLHAYTTQPAT-PIQSSY--N-LHRIFSLPAPSSGPSILSSLHAMAGLNISTD------NIISPLTYHQVIEISKFVAALARQLGDS-------QQTPE----------SAN-------------LTESMLSKNTTEKILK-MVNDTA-TYDYPHYFEGDVFQQLFATRATALVSVTDDNNNIVSLTSSLNSPFGSGLMT-PSGIILNNAMNSFNWDGKYQTPTDTVVPEANAISPGR--RPMSNMAPFFSW---SDENLCLAR--YAISGIGRTSIQSAPIDMALKLL--SSNASLPNDVESGDRVFPSLYENLVEV-EDG-----LSPAIRKG-LEELGHVLQ---------TSSSRLGVVNVASE-----------------------------------A--KDKFTAHSDSRR-LGAQASVF----
H_vulgaris 1                                                               -----------------------------------------------------------------------------------------------------------------------------------------------------------------------------------------------------------------------------------------CVLG--GLAAGVPGNVKGLYYVWRKHG-RLPWKELVQPTIDLARKGFELTNATYLSTV--SLK-SKIEAK--P--NLRKLFIK-PDGS----WMNAGDNFTNPVLAKTLETIRDN---PEDFYNG-SLAEQFVNDLK--NEGGIITLDDMKNYNVVERQ-PLVTEI--N-GLKYYLMPPPGSATVVAMTLNILKGFNLTAK--DYDTEEKKIKVMHKFIEALKFSYARRPLLGDP-------GFVN-----------TTE-------------VTDAMLNQTFAEILRK-RIKENE-TYFNESFYGGYY-AQNQMPYGTSHVSVLAENGDAVAATDTINAVFGGLVRSNNTGIIYNNEMDDFSSPSLMNKWGYYP-SKANYIQPGK--RPLSSMSPIIVV---DSL--GDVI--MVVGGSGGSRIISGTTFTLFRKL--FLDMELGEAIAE-ERVHTHLSPNEVYI-TEK---YPISQVMQDG-LKKLGHILT----------TSPYWVAVQAIYRK---------------------------------AA--GEQISAKSDPRK-GGLPDGY-----
Saccoglossus 5                                                             --------------------------------------------------------------------------------------------------------------------------------------------------------------------------------------------------------------------------------------------------------------------------------------------------------------------------------------------------------------------------------------------------------------------YKIYQVPEPAGGAILISIMNIMEGYNLTKS------LHNDPLTYHRLIEAFKFAYAQKTRLGDP-------KYVPD----------VNN-------------LTNIIITKENALKIRN-KINDDK-TFDP-DHYDPHF---PSQSHGTATVTVQDSEGNMVAVTTTVNTRFGSAVMT-NSSILLNNEMSDFSWPTQHPQQIFPV-SESNYIQPGK--RPQSATVPTIVL---NSRSPCDRR--ITLGGNGGTTITTGIAQILLDLL--SYGNSTKDSIIK-PRVHHELIPNKLLV-EAK-----LSKTIVDE-LKTKGHNIS---------IQEPVGNELMAIMM-----------------------------------T--NDKISAYADDRK-KGSGAVIF----
Saccoglossus 6                                                             -MTRDRRTLDAM----------------ASAHETTEE----TEKSPLLSSRESSGEYTSSYTSTTKATVSKRYVVILSIIVLVIVAVVS----------------------------------VIVALSIYHNLFENHGAVSSGARQCTELGVETL-KNGGHAVDAAITTILCLGLVNAQSSGIAGGGFMLVK----EGESDVA-VLDFREVAPLDA-HMYRKKIEQDA--DLAFTG--ALAVAVPSEIRGLELAWRRYG-RLEWFDLFEPVIRLARNGFEVTGSTAKAVV--KELDGRMMYS--E--RLRNIYM--PNGT----RVKEGDTLKRPDLAAVLETIATEG--ADAMFNG-RLSKEMIDTVL--EAGGNLTAQDFLNYQPIWRT-PLKTTY--H-AATVYTLGAPSGGPVVLSILGILEGYDLTSG------AMKDPLTYHRLIEAFKFAFAQKTRLGDP-------DFVPD----------VRN-------------LTQIMTSKESAAELRA-MINDSS-TYPS-EYYGPYL---PKPGYGTSHACVIDNEGNMVSITSSVNERFGSGLMT-PSGILLNNHMNDFSWSDGSN---ITE-STSNFIEPGK--RPQSSIAPLLSRRL-LDA--GISE--LILGGNGGTAIGTGIAQVYLDII--SYGLSLEESVNK-RRVDRTSTDFKIEV-EER-----IADNVVEG-LLDRGHIVE---------MVDDIGSQVMAARR-----------------------------------Q--NYALEAASDPRK-LGSSAVVF----
Nasonia 1                                                                  -MLIGG--------------------------------------------------------------------FILAGLLLIVILACS------LSGRSGQSNREFVELVPP-------DPEQPLPPSWSKLRSFKHGAVCADGEPCALIGKTIL-ERNGSAVDAALAALICNGLINMQSMGFGGGFIMTIY----EKESNRAVILNARDAAPGAA---HAYMYNGTV-ARASQAG--PLAISVPGELAGYWEAHQRFG-KLPWAEIFKPNIELCEKGYNLTNIQYDGLL--SNK-TKIFQD--P--YLKELFVNRTTGT----FYKAGTIIRPKKLCETMRIVAEKN--ATEFYNG-TLGMTLVEDLR--KRGSIITFKDLNDYRAKWED-PVSTELY-D-GTKVYTPGLPASGGLLSLILNVFDEFHFTPN--DLANTSSTIKTYHRMIETYKYAYALRTELGDVK---------------------LPE-------------LFKNLTSKDYARSIRM-MIRDNR-TWEDPVHYGAPN-FTNPDDHGTAHISVIAANGDAVSVTSSINMYFGSGVASENTGVLMNSGMDDFGVPGLLSYFGIPS-NPNNYIAPGK--RPLSSMSPTIFV---DNN--GDVK--MTIGAAGGTKITTSIPFVIARHL--WMGNTVKEAVDA-PRIHHQLYPMEVSY-EYG-----VPKPVVDG-LKALGHKTS---------RYRGRGSVICLLVR-----------------------------------V--NNTIYANADHRK-GGDVYGI-D---
Aplysia 1                                                                  -MFSS--------FL------------P---------F--FHDSSPIVSTRTTR-----------------MVCSVTSLRLLAVLALAQ-LVTGFLVGHS--------------------PDRTFPKPGRGDEGLYHFAAVASNADPCAEIGTELMAKKRGSAVDAAIASMLCVGVTRFQSSGLGGGHFSTIY----DRASRKVHSIIARTMAPSAA---NSTMFINDT--VGVTQG--GRSIAVPGEILGFWEAHKLQG-RLPWRDLFQPAIKLATEGFPVEPSTAAAIQ--SKIPSGIFDTF-P--TLKAIVTNPITGT----WYKEGEMIRRPKLARTLQRIADGG--AAEFYNG-SLADDIVKEIQ--GAGGIITKQDLADFYADVTS-PLSLALN-G-GLTIYSPPLPSSGVIAQNILNILSGYNMTSA--GLSTNEKTVLTYHRFIEAFKHAYAARSKLGSPYGETK--SFGDE----------MNK-------------LIANLTSPDQGESIRS-QIWDNQ-TFPW-SSYGAEY--YSQDDHGTSQLCVLAPNGDAVSMTSTINLFFGSKIVGETTGITYNDDMDDFSTPGIVNAFGVAP-SSFNFIKPGK--RPMSSMSPSIIL---DDQ--GSVR--LVIG-----------------------------------------------------------------------------------------------------------------------------------------------------------------
Nasonia 2                                                                  -MARSRNSNSN---------------------------------------------------------------LLVTSLALVLVCSDG---------------------------------YYSMEPSDETSGTYTKAAVAASSIQCADIGAKML-KKGGSAVDAAIATLLCDGIVSLQGLGIGGGCLMTIW----DAKXKKAHFLNAREYAPAAA---YETMFNENT-AKQAFAG--GKAIAISREIAGYWAAHQRFG-KLPWADLFEDAIKICEEGSYVSSYVANDIK--KVK-EDLNDP--QFTSLKSILVKTNNDDKYPGFLDVGDKIYRHKLAQTLRKIRDQG--KDVFYKG-SIADDLVSEIK--VAGGIIEKKDFTDYTTVI-----------N-GKTLYSAPTPGSGAVLAFMLNVLEDFILDAP--------NKKVMYQRIAETFKWGYARRNEIGDFIEREEGYCFIKQNDLIWDKDCLMSV-------------VFKKLLDKEYAEVVRS-KIEDNL-TYNDFKHYNTTQ--KGTIDMGTAHASIYAEDGSAVSVTSTINHVLGSMIRSEKTGIILSNEMNNYSYPGVVNGFLFEP-SEYNYVRQGSKLRPMSSMSPTIIL---NED--KTVR--LVIGSAGGTKITTGVTQGIINNL--ILGDDIKTAIDK-RRIHHNLWPMAVQV-EPG-----FDPEVTAY-LKSIGHEIE---------GWLVITNTLAAIAV-----------------------------------N--NDSITVSGDFRR-EGGTCAF-----
Ixodes                                                                     -MVVLSRCLAR---------------------------------------------------------------------------------------------------------------------------------------------RRIQ-LKGGTIADAAVATMLCMGVVLPHSMGIGGGFVATVY----KRDTQKARSLIARETAPAAA---SKDMFTADK--KLARVG--GLAAAVPGELRGYEVLLQRMGSNLPWAALFEDAIRLARDGFPVGAHLANALR--EEK-DVVYSH--A--NMRSTFWSPYAND----TLNEGELLVQKDLASTLEAIANNG--PDYFYKG-EFAEKLVQEIR--ANGGSMIRQDLETYKPIWSQ-PVQANFK-D-GRVLYSVPPPGSGAVLAYIMGIMDAFRDKAS----DTLQDDGLTLHRFAEACKFAYAKRALLGDP-------KFVP-----------VDR-------------LLSQLTSREYAEATRR-MIDDRK-TFDSRAHYTGET--GFPVDHGTAHASFLGANGDAIAITSSVNYYFGSSVRT-SSGVVLNNQMDDFSIPGSPNMYGVAP-S----------------------------------------------------------------------------------------------------------------------------------------------------------------------------------------------------------
;
end;


BEGIN mrbayes;


exclude
[Positions with over 0.5 missing data]
1 5 6 7 8 9 10 11 12 13 14 15 16 17 18 19 20 21 22 23 24 25 26 27 28 29 30 31 32 33 34 35 36 37 38 39 40 41 42 43 44 45 46 47 48 49 50 51 52 53 54 55 56 57 58 59 60 61 62 63 64 65 66 67 68 69 70 71 72 73 74 90 91 92 93 94 95 96 97 98 99 100 101 102 103 104 105 106 107 108 109 110 111 112 113 114 115 116 117 118 119 120 121 122 123 157 194 195 196 197 218 219 220 230 231 238 239 261 292 293 297 304 305 307 308 317 322 323 324 325 350 351 359 371 372 393 400 401 403 435 436 469 470 471 472 473 474 475 480 481 482 483 484 485 486 487 488 489 490 494 495 496 497 498 499 500 501 502 503 504 505 506 523 530 535 543 544 609 620 621 634 635 636 640 641 646 647 671 672 685 700 704 705 706 707 708 717 727 728 729 730 731 732 733 734 735 736 750 751 752 753 754 755 756 757 758 759 760 761 762 763 764 765 766 767 768 769 770 771 772 773 774 775 776 777 778 779 780 781 782 783 784 786 787 800 808 809 810 811 812 ;


end;
